# Supplementary material for: Analysis of genetic information from the antlers of Rangifer tarandus (reindeer) at the rapid growth stage
Source: PLoS One. 2020 Mar 13;15(3):e0230168. doi: 10.1371/journal.pone.0230168 (PMC7069613; doi:10.1371/journal.pone.0230168)
Supplement: S1 Table — (XLSX) [file pone.0230168.s004.xlsx]

## Sheet: Sheet1
Samples	Read Number	Base Number	GC Content	%≥Q30
male	39454505	11540310318	0.5881	0.8873
female	24896768	11540310318	0.5768	0.8901
