# Supplementary material for: Analysis of genetic information from the antlers of Rangifer tarandus (reindeer) at the rapid growth stage
Source: PLoS One. 2020 Mar 13;15(3):e0230168. doi: 10.1371/journal.pone.0230168 (PMC7069613; doi:10.1371/journal.pone.0230168)
Supplement: S2 Table — (XLSX) [file pone.0230168.s005.xlsx]

## Sheet: Sheet1
#pathway	pathway_id	Gene_number	Gene_id	KOs
Glycolysis / Gluconeogenesis	ko00010	131	c100719.graph_c0;c101004.graph_c0;c102808.graph_c0;c102894.graph_c0;c105674.graph_c0;c107292.graph_c0;c113780.graph_c0;c11651.graph_c0;c11758.graph_c0;c117695.graph_c0;c119675.graph_c0;c120067.graph_c0;c12917.graph_c0;c12945.graph_c0;c12995.graph_c0;c13214.graph_c0;c135081.graph_c0;c13582.graph_c0;c137996.graph_c0;c14396.graph_c0;c16481.graph_c0;c24750.graph_c0;c25209.graph_c0;c26321.graph_c0;c26…	K00844+K00129+K00627+K00382+K00627+K03841+K00627+K00002+K01810+K00844+K00129+K00134+K01623+K01810+K00850+K01834+K01810+K01689+K00927+K00129+K00002+K00129+K00873+K00873+K01803+K00134+K00128+K00850+K08074+K00873+K01623+K10705+K00129+K00927+K00627+K00927+K00873+K00016+K12406+K00873+K00149+K00627+K00121+K00844+K00927+K00161+K01835+K01623+K00002+K00121+K01834+K00162+K00002+K01810+K00850+K01835+K00844+…
Citrate cycle (TCA cycle)	ko00020	78	c102808.graph_c0;c102894.graph_c0;c105674.graph_c0;c10801.graph_c0;c108756.graph_c0;c113780.graph_c0;c12883.graph_c0;c12940.graph_c0;c13189.graph_c0;c13290.graph_c0;c19895.graph_c0;c20889.graph_c0;c22980.graph_c0;c27452.graph_c0;c27974.graph_c0;c28560.graph_c0;c28932.graph_c0;c30661.graph_c0;c31824.graph_c0;c32375.graph_c0;c32783.graph_c0;c34134.graph_c0;c35385.graph_c0;c37506.graph_c0;c38599.gra…	K00627+K00382+K00627+K00235+K01681+K00627+K00030+K00031+K00164+K00236+K00031+K01900+K01900+K01648+K00235+K00025+K01900+K00234+K00026+K00627+K01647+K01681+K01958+K01681+K00234+K00627+K00164+K00025+K00161+K01899+K01899+K01647+K01900+K00658+K00162+K01648+K00026+K00030+K01681+K00030+K00234+K00382+K00237+K01681+K00162+K00031+K01679+K00382+K00026+K01681+K01958+K00162+K00627+K00658+K01648+K00031+K00025+…
Pentose phosphate pathway	ko00030	57	c103896.graph_c0;c107292.graph_c0;c116979.graph_c0;c11758.graph_c0;c127036.graph_c0;c12917.graph_c0;c12945.graph_c0;c12995.graph_c0;c135081.graph_c0;c23110.graph_c0;c25912.graph_c0;c28065.graph_c0;c28232.graph_c0;c29192.graph_c0;c29550.graph_c0;c30413.graph_c0;c31955.graph_c0;c33694.graph_c0;c34647.graph_c0;c38626.graph_c0;c38996.graph_c0;c41132.graph_c0;c41643.graph_c0;c43678.graph_c0;c44775.gra…	K00033+K03841+K00852+K01810+K00852+K01623+K01810+K00850+K01810+K00616+K00616+K01053+K00948+K00850+K00948+K01623+K00033+K00616+K00036+K00948+K00615+K01835+K01623+K01057+K01810+K00850+K01835+K00615+K00036+K00033+K01619+K01807+K01835+K00852+K00036+K00616+K00615+K00850+K15779+K00033+K01057+K01623+K01623+K01623+K01783+K13937+K13937+K00616+K00850+K00850+K01623+K00616+K00852+K00850+K01623+K01623+K00616
Pentose and glucuronate interconversions	ko00040	40	c104147.graph_c0;c106133.graph_c0;c11651.graph_c0;c13149.graph_c0;c16481.graph_c0;c26055.graph_c0;c28150.graph_c0;c28226.graph_c0;c29660.graph_c0;c34897.graph_c0;c36019.graph_c0;c36822.graph_c0;c38963.graph_c0;c43402.graph_c0;c44576.graph_c0;c44968.graph_c0;c45189.graph_c0;c46186.graph_c0;c48459.graph_c0;c51250.graph_c0;c51778.graph_c0;c51889.graph_c1;c52841.graph_c0;c53088.graph_c0;c54363.graph_…	K01805+K00699+K00002+K00078+K00002+K00012+K00011+K00128+K13247+K00699+K00011+K00011+K00699+K00002+K00002+K00699+K00128+K00699+K00128+K00008+K00128+K01195+K00011+K03331+K00699+K00963+K00128+K01783+K00699+K00699+K00008+K00699+K00128+K00699+K00128+K00699+K01805+K00012+K00699+K01805
Fructose and mannose metabolism	ko00051	63	c100719.graph_c0;c100831.graph_c0;c104147.graph_c0;c107292.graph_c0;c113561.graph_c0;c117695.graph_c0;c12917.graph_c0;c12995.graph_c0;c13630.graph_c0;c26950.graph_c0;c28150.graph_c0;c29192.graph_c0;c30413.graph_c0;c32360.graph_c0;c36019.graph_c0;c36822.graph_c0;c40109.graph_c0;c41476.graph_c0;c41643.graph_c0;c44849.graph_c0;c45183.graph_c0;c46565.graph_c0;c46970.graph_c0;c47036.graph_c0;c47763.gr…	K00844+K00966+K01805+K03841+K17497+K00844+K01623+K00850+K17497+K01803+K00011+K00850+K01623+K01711+K00011+K00011+K00844+K00966+K01623+K00850+K00844+K18334+K01809+K18334+K01803+K02377+K01809+K14634+K00966+K00008+K00850+K17497+K01103+K00011+K01803+K00844+K00844+K00846+K01711+K01711+K01103+K01623+K05305+K01623+K01623+K00966+K00846+K00008+K00850+K00850+K01623+K18334+K00850+K01809+K01623+K00844+K00844+…
Galactose metabolism	ko00052	46	c100719.graph_c0;c117695.graph_c0;c120732.graph_c0;c12995.graph_c0;c15984.graph_c0;c26486.graph_c0;c28150.graph_c0;c29192.graph_c0;c29820.graph_c0;c30671.graph_c0;c36019.graph_c0;c36094.graph_c0;c36822.graph_c0;c40109.graph_c0;c41132.graph_c0;c44849.graph_c0;c44912.graph_c0;c45014.graph_c0;c45183.graph_c0;c45414.graph_c0;c46493.graph_c0;c46553.graph_c0;c48489.graph_c0;c49891.graph_c0;c51263.graph…	K00844+K00844+K12317+K00850+K12317+K01229+K00011+K00850+K01784+K01229+K00011+K07407+K00011+K00844+K01835+K00850+K00965+K01835+K00844+K01084+K01785+K01229+K12309+K01835+K01189+K00850+K00011+K07966+K01785+K07967+K00849+K00844+K00844+K00963+K15779+K12316+K00850+K00850+K01785+K12317+K12316+K12317+K00850+K00844+K00844+K00844
Ascorbate and aldarate metabolism	ko00053	25	c106133.graph_c0;c26055.graph_c0;c28065.graph_c0;c28226.graph_c0;c34897.graph_c0;c38963.graph_c0;c39098.graph_c0;c44968.graph_c0;c45189.graph_c0;c46186.graph_c0;c47944.graph_c0;c48459.graph_c0;c51778.graph_c0;c52693.graph_c0;c54363.graph_c0;c54796.graph_c0;c57428.graph_c0;c57812.graph_c0;c58121.graph_c0;c70249.graph_c0;c73919.graph_c0;c74173.graph_c0;c88686.graph_c0;c91002.graph_c0;c96101.graph_c…	K00699+K00012+K01053+K00128+K00699+K00699+K00149+K00699+K00128+K00699+K14085+K00128+K00128+K14085+K00699+K00128+K00699+K00699+K00699+K00128+K00699+K00128+K00699+K00012+K00699
Fatty acid biosynthesis	ko00061	23	c105854.graph_c0;c15217.graph_c0;c19077.graph_c0;c19420.graph_c0;c24465.graph_c0;c41252.graph_c0;c41275.graph_c0;c45172.graph_c0;c49618.graph_c0;c50751.graph_c0;c523.graph_c0;c53934.graph_c0;c54096.graph_c0;c57045.graph_c0;c57045.graph_c1;c57343.graph_c0;c57474.graph_c0;c57674.graph_c0;c71167.graph_c0;c72178.graph_c0;c76755.graph_c0;c76788.graph_c0;c98202.graph_c0;	K11262+K11262+K01897+K01897+K01897+K01897+K01897+K00645+K01897+K01897+K15013+K09458+K01897+K15013+K15013+K01897+K11262+K00665+K01897+K01897+K11262+K01897+K11262
Fatty acid elongation	ko00062	33	c107769.graph_c0;c112706.graph_c0;c13563.graph_c0;c13720.graph_c0;c16377.graph_c0;c18802.graph_c0;c21656.graph_c0;c21976.graph_c0;c26182.graph_c0;c26924.graph_c0;c28228.graph_c0;c29940.graph_c0;c30165.graph_c0;c31118.graph_c0;c34796.graph_c0;c36962.graph_c0;c37163.graph_c0;c41378.graph_c0;c43557.graph_c0;c44490.graph_c0;c48645.graph_c0;c48973.graph_c0;c49302.graph_c0;c50187.graph_c0;c52673.graph_…	K07512+K10249+K10244+K10703+K01074+K07515+K17360+K01074+K10250+K10703+K10258+K10251+K07509+K07512+K10258+K10258+K07511+K17360+K10703+K07512+K01074+K07511+K10251+K00022+K01068+K10203+K07515+K07508+K01068+K10250+K10249+K00022+K10258
Fatty acid degradation	ko00071	69	c103809.graph_c0;c10982.graph_c0;c112264.graph_c0;c12838.graph_c1;c13315.graph_c0;c15648.graph_c0;c18802.graph_c0;c19077.graph_c0;c19420.graph_c0;c19630.graph_c0;c23186.graph_c0;c24465.graph_c0;c24856.graph_c0;c28226.graph_c0;c30165.graph_c0;c30987.graph_c0;c32652.graph_c0;c37163.graph_c0;c39098.graph_c0;c39612.graph_c0;c39955.graph_c0;c40192.graph_c0;c40550.graph_c0;c41252.graph_c0;c41275.graph_…	K07513+K08765+K08765+K00248+K00626+K07514+K07515+K01897+K01897+K07514+K00232+K01897+K00232+K00128+K07509+K08765+K07514+K07511+K00149+K13238+K00121+K00232+K09479+K01897+K01897+K00626+K13239+K00121+K00252+K00128+K07514+K13239+K07513+K00626+K00121+K14085+K00128+K07511+K01897+K09478+K08766+K00022+K01897+K00128+K15013+K14085+K00255+K01897+K00128+K07513+K00232+K08765+K00232+K00232+K15013+K15013+K08765+…
Synthesis and degradation of ketone bodies	ko00072	17	c12078.graph_c0;c13315.graph_c0;c22525.graph_c0;c31969.graph_c0;c41458.graph_c0;c42118.graph_c0;c45316.graph_c0;c46823.graph_c0;c48749.graph_c0;c52882.graph_c0;c53041.graph_c0;c53937.graph_c0;c57897.graph_c1;c62124.graph_c0;c79094.graph_c0;c94528.graph_c0;c98938.graph_c0;	K01641+K00626+K01641+K01027+K00626+K01640+K01027+K00626+K01640+K00019+K00019+K01641+K01027+K01027+K01640+K01640+K00019
Steroid biosynthesis	ko00100	40	c100032.graph_c0;c103715.graph_c0;c111721.graph_c0;c112083.graph_c0;c117669.graph_c0;c119602.graph_c0;c129350.graph_c0;c133364.graph_c0;c18255.graph_c0;c30522.graph_c0;c41040.graph_c0;c42579.graph_c0;c42579.graph_c1;c46502.graph_c0;c46721.graph_c0;c47827.graph_c0;c48056.graph_c0;c48261.graph_c0;c48421.graph_c0;c50675.graph_c0;c52174.graph_c0;c52863.graph_c0;c53584.graph_c0;c53830.graph_c1;c54868.…	K01852+K01052+K00511+K00213+K00511+K00559+K09828+K12298+K07438+K07748+K00801+K01852+K01852+K09828+K00801+K05917+K01824+K05917+K00559+K07750+K00213+K01052+K00637+K00222+K13373+K00511+K01852+K09828+K07748+K01824+K01852+K07750+K05917+K00559+K07419+K07419+K00511+K01852+K00559+K00801
Primary bile acid biosynthesis	ko00120	18	c14004.graph_c0;c142119.graph_c0;c14661.graph_c0;c27193.graph_c0;c37992.graph_c0;c43441.graph_c0;c44233.graph_c0;c44889.graph_c0;c47008.graph_c0;c50004.graph_c0;c51192.graph_c0;c51240.graph_c0;c52132.graph_c1;c55297.graph_c0;c55636.graph_c0;c63804.graph_c0;c66773.graph_c0;c96703.graph_c0;	K00488+K07440+K08748+K12405+K08764+K12408+K12405+K07430+K01796+K00251+K07439+K10223+K08764+K11992+K10214+K08748+K08748+K08748
Ubiquinone and other terpenoid-quinone biosynthesis	ko00130	14	c109676.graph_c0;c110491.graph_c0;c123536.graph_c0;c28655.graph_c0;c31123.graph_c0;c40268.graph_c0;c44338.graph_c0;c44338.graph_c1;c49031.graph_c0;c50818.graph_c0;c52339.graph_c0;c54197.graph_c0;c54197.graph_c1;c58541.graph_c0;	K00815+K06127+K06126+K06134+K00355+K06127+K10106+K10106+K00591+K06125+K06127+K06126+K06126+K05357
Steroid hormone biosynthesis	ko00140	26	c105504.graph_c0;c111153.graph_c0;c29940.graph_c0;c34514.graph_c0;c37507.graph_c0;c38916.graph_c0;c39581.graph_c0;c40931.graph_c0;c42734.graph_c0;c44889.graph_c0;c45063.graph_c0;c46154.graph_c0;c48374.graph_c0;c50004.graph_c0;c53077.graph_c0;c54868.graph_c0;c55713.graph_c0;c60885.graph_c0;c64414.graph_c0;c73919.graph_c0;c75891.graph_c0;c83692.graph_c0;c90809.graph_c0;c91956.graph_c0;c96103.graph_…	K00070+K00513+K10251+K07408+K12343+K00512+K00512+K15680+K04119+K07430+K12345+K01131+K00513+K00251+K07410+K13373+K00512+K00512+K07408+K00699+K00512+K00512+K00512+K00512+K00513+K01131
Oxidative phosphorylation	ko00190	180	c10774.graph_c0;c10801.graph_c0;c109082.graph_c0;c111034.graph_c0;c11290.graph_c0;c11881.graph_c0;c12845.graph_c0;c12855.graph_c0;c12862.graph_c0;c12869.graph_c0;c12876.graph_c0;c12895.graph_c0;c12925.graph_c0;c12927.graph_c0;c12931.graph_c0;c12934.graph_c0;c12939.graph_c0;c12943.graph_c0;c12953.graph_c0;c13000.graph_c0;c13010.graph_c0;c13120.graph_c0;c13154.graph_c0;c13160.graph_c0;c13187.graph_…	K02137+K00235+K02133+K02262+K00416+K02265+K02137+K03662+K03962+K02270+K03661+K02130+K03963+K02138+K00419+K03965+K02264+K02134+K02270+K03948+K03941+K03935+K03945+K03966+K02152+K03957+K02266+K02128+K00236+K02155+K03961+K03949+K02146+K02257+K02150+K02154+K02263+K02136+K03934+K03941+K03959+K02144+K00417+K02112+K03934+K03955+K03955+K00235+K02263+K02154+K03968+K03937+K03951+K03956+K02132+K03955+K03940+…
Purine metabolism	ko00230	264	c10002.graph_c0;c101747.graph_c0;c102579.graph_c0;c103059.graph_c0;c105139.graph_c0;c109698.graph_c0;c110321.graph_c0;c111592.graph_c0;c111750.graph_c0;c11253.graph_c0;c113227.graph_c0;c113293.graph_c0;c113363.graph_c0;c113497.graph_c0;c114135.graph_c0;c115508.graph_c0;c119373.graph_c0;c12346.graph_c0;c12801.graph_c0;c12831.graph_c0;c12863.graph_c0;c12938.graph_c0;c12947.graph_c0;c13044.graph_c0;…	K00939+K00939+K01952+K01081+K14721+K03006+K01510+K01509+K00942+K18424+K08045+K01490+K11265+K01081+K01490+K00106+K01939+K18436+K00940+K13811+K00940+K00088+K00940+K03008+K00940+K01139+K18438+K00759+K01511+K03016+K13811+K12320+K13293+K00088+K03010+K11265+K08045+K13811+K03024+K13296+K13755+K13293+K00873+K00873+K01511+K01081+K00760+K00948+K03013+K08044+K01518+K02328+K10807+K00948+K13811+K00873+K03783+…
Caffeine metabolism	ko00232	3	c115508.graph_c0;c44752.graph_c0;c52459.graph_c0;	K00106+K00365+K00622
Pyrimidine metabolism	ko00240	151	c103059.graph_c0;c105139.graph_c0;c109698.graph_c0;c110146.graph_c0;c110321.graph_c0;c113497.graph_c0;c116259.graph_c0;c12135.graph_c0;c12801.graph_c0;c12829.graph_c0;c12863.graph_c0;c12947.graph_c0;c13044.graph_c0;c13218.graph_c0;c14527.graph_c0;c15332.graph_c0;c15756.graph_c0;c18911.graph_c0;c23137.graph_c0;c25526.graph_c0;c26714.graph_c0;c27580.graph_c0;c27764.graph_c0;c28584.graph_c0;c29177.g…	K01081+K14721+K03006+K00943+K01510+K01081+K00761+K00207+K00940+K01520+K00940+K00940+K03008+K00940+K00758+K01511+K03016+K03010+K03024+K13421+K00560+K01511+K01081+K03013+K01518+K02328+K10807+K00761+K03783+K03007+K01081+K03014+K03008+K10808+K10808+K03011+K01511+K03012+K01937+K00207+K01937+K01081+K03007+K00876+K02327+K01081+K00384+K12304+K01519+K00207+K00940+K00384+K00857+K03015+K03024+K02685+K02999+…
Alanine, aspartate and glutamate metabolism	ko00250	54	c100954.graph_c0;c101478.graph_c0;c103853.graph_c0;c1055.graph_c0;c119373.graph_c0;c126686.graph_c0;c15178.graph_c0;c16773.graph_c0;c17687.graph_c0;c18495.graph_c0;c20824.graph_c0;c29442.graph_c0;c30316.graph_c0;c3193.graph_c0;c39586.graph_c0;c41059.graph_c0;c41103.graph_c0;c41747.graph_c0;c44190.graph_c0;c46353.graph_c0;c46569.graph_c0;c47818.graph_c0;c48880.graph_c0;c50365.graph_c0;c51611.graph…	K00814+K14592+K14592+K00820+K01939+K00264+K13566+K03334+K00827+K00264+K18311+K01953+K01915+K01580+K00264+K01756+K01940+K14455+K00261+K13524+K01580+K18309+K13566+K01580+K14454+K00764+K00827+K01939+K01755+K01939+K01915+K01939+K11540+K00820+K14455+K01425+K00139+K00814+K00294+K01915+K00820+K01953+K00814+K01580+K00264+K01939+K14592+K00261+K00264+K00814+K18310+K16871+K13566+K14592
Glycine, serine and threonine metabolism	ko00260	69	c102894.graph_c0;c107265.graph_c0;c108519.graph_c0;c11627.graph_c0;c122640.graph_c0;c12812.graph_c0;c13214.graph_c0;c15253.graph_c0;c17687.graph_c0;c19079.graph_c0;c19624.graph_c0;c20668.graph_c0;c26648.graph_c0;c28270.graph_c1;c28613.graph_c0;c28923.graph_c0;c30179.graph_c0;c30494.graph_c0;c34947.graph_c0;c35491.graph_c0;c35501.graph_c0;c38263.graph_c0;c39231.graph_c0;c43742.graph_c0;c43896.grap…	K00382+K00600+K17989+K00542+K00281+K00643+K01834+K00274+K00827+K00276+K01079+K00281+K00831+K00542+K00552+K00600+K02437+K00639+K00600+K01620+K00276+K12235+K02437+K01834+K00600+K00382+K00058+K00058+K01758+K14085+K00600+K00382+K00049+K00058+K00542+K00831+K00276+K00314+K01620+K01758+K14085+K01079+K00827+K01758+K00613+K00613+K01697+K01837+K15788+K00281+K00276+K15633+K00600+K00605+K00058+K02437+K02437+…
Cysteine and methionine metabolism	ko00270	71	c108519.graph_c0;c109676.graph_c0;c114023.graph_c0;c122523.graph_c0;c13020.graph_c0;c137551.graph_c0;c16773.graph_c0;c19153.graph_c0;c24254.graph_c1;c28188.graph_c0;c28560.graph_c0;c29485.graph_c0;c30046.graph_c0;c31824.graph_c0;c34565.graph_c0;c39219.graph_c0;c39229.graph_c0;c39394.graph_c0;c40677.graph_c0;c40759.graph_c0;c41747.graph_c0;c42763.graph_c0;c43457.graph_c0;c43588.graph_c0;c43996.gra…	K17989+K00815+K01011+K08967+K01251+K00772+K03334+K01738+K01011+K01251+K00025+K08964+K08963+K00026+K00016+K00789+K17398+K00789+K00797+K00025+K14455+K08963+K09880+K00797+K01611+K00026+K00797+K01251+K08967+K00558+K00016+K01758+K01011+K00016+K00772+K00026+K00456+K01738+K14454+K08967+K00802+K01758+K00789+K01758+K00549+K14455+K01697+K00025+K01611+K17399+K00789+K00548+K00026+K01611+K00789+K08964+K00789+…
Valine, leucine and isoleucine degradation	ko00280	84	c101893.graph_c0;c102894.graph_c0;c103809.graph_c0;c10519.graph_c0;c109552.graph_c0;c112494.graph_c0;c12078.graph_c0;c12779.graph_c0;c12838.graph_c1;c13315.graph_c0;c13473.graph_c0;c15648.graph_c0;c16773.graph_c0;c18802.graph_c0;c18972.graph_c0;c19630.graph_c0;c21551.graph_c0;c22525.graph_c0;c28226.graph_c0;c28713.graph_c0;c30165.graph_c0;c31969.graph_c0;c32652.graph_c0;c33920.graph_c0;c37163.gra…	K05605+K00382+K07513+K05605+K00253+K05605+K01641+K01907+K00248+K00626+K00166+K07514+K03334+K07515+K00166+K07514+K00167+K01641+K00128+K18660+K07509+K01027+K07514+K00157+K07511+K00167+K00149+K00157+K00626+K01640+K01966+K09699+K00826+K05605+K00128+K01027+K07514+K05606+K07513+K00382+K00020+K13524+K00626+K05607+K05607+K00140+K14085+K00128+K01640+K07511+K00382+K01968+K01969+K09478+K00157+K00022+K01965+…
Valine, leucine and isoleucine biosynthesis	ko00290	6	c104279.graph_c0;c108519.graph_c0;c108839.graph_c0;c44500.graph_c0;c57378.graph_c0;c9365.graph_c0;	K01702+K17989+K01649+K00826+K00826+K17989
Lysine biosynthesis	ko00300	4	c40751.graph_c0;c47944.graph_c0;c52693.graph_c0;c53697.graph_c0;	K01586+K14085+K14085+K00825
Lysine degradation	ko00310	145	c100344.graph_c0;c101666.graph_c0;c11298.graph_c0;c11426.graph_c0;c11631.graph_c0;c13189.graph_c0;c13315.graph_c0;c13531.graph_c0;c136028.graph_c0;c13711.graph_c0;c14020.graph_c0;c15490.graph_c0;c15648.graph_c0;c16440.graph_c0;c18802.graph_c0;c19630.graph_c0;c23679.graph_c0;c24115.graph_c0;c27279.graph_c0;c27818.graph_c0;c28226.graph_c0;c28633.graph_c0;c30378.graph_c0;c32508.graph_c0;c32652.graph…	K18494+K11419+K11433+K11433+K11433+K00164+K00626+K11420+K11433+K11703+K11433+K18201+K07514+K11433+K07515+K07514+K11433+K00474+K11433+K11433+K00128+K13646+K11433+K11433+K07514+K11433+K11433+K07511+K00149+K09187+K11422+K11422+K00164+K11422+K00626+K11433+K11433+K11420+K00658+K11424+K11428+K00252+K00128+K11433+K07514+K09187+K18494+K18494+K11433+K00626+K11433+K18826+K11433+K11419+K11433+K14085+K11429+…
Arginine and proline metabolism	ko00330	91	c100326.graph_c0;c104119.graph_c0;c104783.graph_c0;c11627.graph_c0;c12225.graph_c0;c12542.graph_c0;c12973.graph_c0;c15253.graph_c0;c17418.graph_c0;c20554.graph_c0;c2330.graph_c0;c27903.graph_c0;c28226.graph_c0;c28270.graph_c1;c28938.graph_c0;c30057.graph_c0;c30316.graph_c0;c37976.graph_c0;c38441.graph_c0;c39050.graph_c1;c39098.graph_c0;c39127.graph_c0;c39744.graph_c0;c40055.graph_c0;c40677.graph_…	K14677+K00819+K14677+K00542+K11394+K00286+K11142+K00274+K01259+K00472+K01583+K00286+K00128+K00542+K14677+K13242+K01915+K13241+K00286+K00286+K00149+K13241+K00472+K01581+K00797+K00472+K01940+K01581+K14455+K00286+K00797+K01611+K00261+K00797+K18123+K00128+K12657+K12259+K00933+K00819+K14085+K11067+K00128+K00657+K18384+K00542+K12657+K14454+K13366+K00128+K01476+K00802+K00286+K14085+K01755+K08660+K08660+…
Histidine metabolism	ko00340	29	c101004.graph_c0;c104070.graph_c0;c113475.graph_c0;c119675.graph_c0;c14396.graph_c0;c15253.graph_c0;c24750.graph_c0;c28226.graph_c0;c31877.graph_c0;c39098.graph_c0;c45189.graph_c0;c47932.graph_c0;c47944.graph_c0;c48459.graph_c0;c50062.graph_c0;c51778.graph_c0;c52111.graph_c0;c52693.graph_c0;c52870.graph_c0;c53718.graph_c0;c53718.graph_c1;c54796.graph_c0;c56938.graph_c0;c60572.graph_c0;c70249.grap…	K00129+K01593+K01593+K00129+K00129+K00274+K00129+K00128+K00129+K00149+K00128+K00129+K14085+K00128+K01590+K00128+K01712+K14085+K00546+K08660+K08660+K00128+K00129+K01593+K00128+K00128+K00129+K01590+K01712
Tyrosine metabolism	ko00350	38	c101004.graph_c0;c104070.graph_c0;c109676.graph_c0;c110826.graph_c0;c113475.graph_c0;c119675.graph_c0;c14396.graph_c0;c15253.graph_c0;c16773.graph_c0;c19079.graph_c0;c24750.graph_c0;c31877.graph_c0;c33920.graph_c0;c35501.graph_c0;c39955.graph_c0;c40050.graph_c0;c40760.graph_c0;c40814.graph_c0;c41747.graph_c0;c43486.graph_c0;c47769.graph_c0;c47932.graph_c0;c50058.graph_c0;c50160.graph_c0;c50319.gr…	K00129+K01593+K00815+K00553+K01593+K00129+K00129+K00274+K03334+K00276+K00129+K00129+K00157+K00276+K00121+K01555+K07253+K00157+K14455+K00121+K00121+K00129+K00505+K00157+K00276+K14454+K14455+K00276+K00129+K00121+K07253+K01593+K00276+K07253+K00451+K00129+K00451+K01800
Phenylalanine metabolism	ko00360	29	c101004.graph_c0;c104070.graph_c0;c109676.graph_c0;c113475.graph_c0;c119675.graph_c0;c12956.graph_c0;c13887.graph_c0;c14396.graph_c0;c15253.graph_c0;c16773.graph_c0;c19079.graph_c0;c24750.graph_c0;c31877.graph_c0;c35501.graph_c0;c40760.graph_c0;c41747.graph_c0;c47932.graph_c0;c50319.graph_c0;c51611.graph_c0;c53551.graph_c0;c55050.graph_c0;c56552.graph_c0;c56938.graph_c0;c60024.graph_c0;c60572.gra…	K00129+K01593+K00815+K01593+K00129+K11188+K10775+K00129+K00274+K03334+K00276+K00129+K00129+K00276+K07253+K14455+K00129+K00276+K14454+K10775+K14455+K00276+K00129+K07253+K01593+K00276+K07253+K00129+K10775
Tryptophan metabolism	ko00380	49	c104070.graph_c0;c11076.graph_c0;c113475.graph_c0;c13189.graph_c0;c13315.graph_c0;c15253.graph_c0;c15648.graph_c0;c16773.graph_c0;c18802.graph_c0;c19630.graph_c0;c22144.graph_c0;c28226.graph_c0;c31256.graph_c0;c31839.graph_c0;c32652.graph_c0;c32740.graph_c0;c33920.graph_c0;c34514.graph_c0;c37163.graph_c0;c39098.graph_c0;c40228.graph_c0;c40814.graph_c0;c41458.graph_c0;c44603.graph_c0;c45189.graph_…	K01593+K00543+K01593+K00164+K00626+K00274+K07514+K03334+K07515+K07514+K00816+K00128+K00669+K00816+K07514+K03781+K00157+K07408+K07511+K00149+K00164+K00157+K00626+K00252+K00128+K07514+K00626+K03781+K14085+K00128+K07511+K00157+K00022+K00128+K14085+K07410+K00816+K00825+K01432+K00128+K00543+K07515+K01593+K07408+K00164+K00128+K00816+K00128+K00022
Phenylalanine, tyrosine and tryptophan biosynthesis	ko00400	5	c109676.graph_c0;c16773.graph_c0;c41747.graph_c0;c51611.graph_c0;c55050.graph_c0;	K00815+K03334+K14455+K14454+K14455
beta-Alanine metabolism	ko00410	65	c101004.graph_c0;c101893.graph_c0;c10519.graph_c0;c112494.graph_c0;c119675.graph_c0;c12135.graph_c0;c14396.graph_c0;c15648.graph_c0;c18802.graph_c0;c19079.graph_c0;c19630.graph_c0;c22414.graph_c0;c24750.graph_c0;c28226.graph_c0;c31877.graph_c0;c3193.graph_c0;c32652.graph_c0;c35501.graph_c0;c37163.graph_c0;c39098.graph_c0;c40677.graph_c0;c4084.graph_c0;c43588.graph_c0;c44181.graph_c0;c44408.graph_…	K00129+K05605+K05605+K05605+K00129+K00207+K00129+K07514+K07515+K00276+K07514+K01578+K00129+K00128+K00129+K01580+K07514+K00276+K07511+K00149+K00797+K00207+K00797+K00207+K00797+K05605+K00128+K07514+K13524+K01580+K12259+K00140+K00129+K14085+K00128+K07511+K00276+K01580+K05605+K13366+K00128+K00802+K14085+K08660+K08660+K00128+K01578+K01578+K00140+K00276+K00129+K18966+K07515+K00276+K00207+K00128+K01580+…
Taurine and hypotaurine metabolism	ko00430	13	c27231.graph_c0;c3193.graph_c0;c36122.graph_c0;c41150.graph_c0;c46569.graph_c0;c48960.graph_c0;c49903.graph_c0;c50365.graph_c0;c50687.graph_c0;c57293.graph_c2;c62895.graph_c0;c71218.graph_c0;c78853.graph_c0;	K10712+K01580+K18592+K10712+K01580+K18592+K00681+K01580+K00456+K18966+K00681+K01580+K10712
Selenocompound metabolism	ko00450	32	c12831.graph_c0;c16548.graph_c0;c22068.graph_c0;c22144.graph_c0;c29946.graph_c0;c31839.graph_c0;c33268.graph_c0;c40507.graph_c0;c40635.graph_c0;c41215.graph_c0;c43731.graph_c0;c44691.graph_c0;c44778.graph_c0;c47860.graph_c0;c49949.graph_c0;c50845.graph_c0;c51568.graph_c0;c52260.graph_c0;c52279.graph_c0;c52544.graph_c0;c53106.graph_c1;c53750.graph_c0;c54600.graph_c0;c55954.graph_c0;c55954.graph_c1…	K13811+K13811+K13811+K00816+K13811+K00816+K13811+K01763+K01874+K01008+K00384+K00384+K01008+K01758+K01874+K03341+K00384+K13811+K10837+K01758+K00816+K01758+K00549+K00384+K00384+K00548+K13811+K00816+K13811+K13811+K01874+K01758
Cyanoamino acid metabolism	ko00460	15	c107265.graph_c0;c109899.graph_c0;c28923.graph_c0;c34947.graph_c0;c36122.graph_c0;c43896.graph_c0;c47998.graph_c0;c48960.graph_c0;c49903.graph_c0;c57537.graph_c0;c62895.graph_c0;c74019.graph_c0;c86962.graph_c0;c87073.graph_c0;c89723.graph_c0;	K00600+K05349+K00600+K00600+K18592+K00600+K00600+K18592+K00681+K00600+K00681+K00600+K00600+K05349+K00600
D-Glutamine and D-glutamate metabolism	ko00471	3	c44190.graph_c0;c55189.graph_c0;c81820.graph_c0;	K00261+K01425+K00261
Glutathione metabolism	ko00480	75	c103896.graph_c0;c12679.graph_c0;c12768.graph_c0;c12885.graph_c0;c12891.graph_c0;c12940.graph_c0;c12973.graph_c0;c13338.graph_c0;c14235.graph_c0;c19895.graph_c0;c21447.graph_c0;c23720.graph_c0;c29532.graph_c0;c29688.graph_c0;c31955.graph_c0;c32539.graph_c0;c34647.graph_c0;c35014.graph_c0;c35116.graph_c0;c35116.graph_c1;c36122.graph_c0;c36172.graph_c0;c38283.graph_c0;c40055.graph_c0;c40677.graph_c…	K00033+K00799+K00432+K05361+K00432+K00031+K11142+K00799+K00799+K00031+K00799+K00799+K10807+K00799+K00033+K00383+K00036+K00432+K10808+K10808+K18592+K11140+K00432+K01581+K00797+K01581+K00797+K00799+K00799+K13299+K00797+K00799+K01920+K00036+K00031+K00033+K00799+K18592+K00799+K00681+K00682+K00799+K00036+K00802+K00799+K00799+K00799+K00799+K11204+K00383+K00033+K00031+K00799+K00432+K01469+K00799+K10808+…
Starch and sucrose metabolism	ko00500	70	c100719.graph_c0;c106133.graph_c0;c10670.graph_c0;c109591.graph_c0;c109899.graph_c0;c11758.graph_c0;c117695.graph_c0;c120217.graph_c0;c120732.graph_c0;c12149.graph_c0;c12669.graph_c0;c12945.graph_c0;c13480.graph_c0;c135081.graph_c0;c15984.graph_c0;c25460.graph_c0;c26055.graph_c0;c34897.graph_c0;c35748.graph_c0;c37729.graph_c0;c38963.graph_c0;c39610.graph_c0;c40109.graph_c0;c41132.graph_c0;c42408.…	K00844+K00699+K16055+K08678+K05349+K01810+K00844+K16055+K12317+K00700+K01196+K01810+K11809+K01810+K12317+K16055+K00012+K00699+K16055+K11809+K00699+K01176+K00844+K01835+K08678+K15920+K08678+K01810+K00699+K01835+K00844+K01084+K08678+K00699+K16055+K00693+K01835+K01513+K01195+K00700+K00688+K00844+K00699+K00844+K00963+K15779+K01196+K00688+K12316+K00699+K00688+K00699+K00699+K01176+K15920+K12317+K12316+…
N-Glycan biosynthesis	ko00510	81	c102719.graph_c0;c103700.graph_c0;c108743.graph_c0;c12890.graph_c0;c13235.graph_c0;c143174.graph_c0;c15098.graph_c0;c18733.graph_c0;c22040.graph_c0;c26584.graph_c0;c26770.graph_c0;c28434.graph_c0;c29619.graph_c0;c30514.graph_c0;c30912.graph_c0;c34932.graph_c0;c38748.graph_c0;c39474.graph_c0;c40385.graph_c0;c40395.graph_c0;c42957.graph_c0;c43808.graph_c0;c44292.graph_c0;c44314.graph_c1;c44577.grap…	K01230+K07432+K13748+K12670+K07968+K00737+K00726+K12666+K01230+K09661+K07151+K12667+K03845+K00902+K12666+K07432+K12669+K07151+K03843+K01230+K12667+K01231+K12670+K00726+K01230+K00736+K00738+K07441+K07441+K00738+K09661+K05546+K03846+K07432+K09658+K01228+K03844+K01230+K07252+K03843+K03849+K07252+K07252+K00778+K01230+K07151+K03843+K07968+K00717+K12666+K07966+K07967+K03850+K01001+K03847+K03843+K00744+…
Other glycan degradation	ko00511	25	c112321.graph_c0;c114238.graph_c0;c12827.graph_c0;c13706.graph_c0;c15662.graph_c0;c17438.graph_c0;c26977.graph_c0;c29951.graph_c0;c29951.graph_c1;c30560.graph_c0;c33612.graph_c0;c34194.graph_c0;c34194.graph_c1;c48489.graph_c0;c52234.graph_c0;c52741.graph_c0;c54265.graph_c1;c55068.graph_c0;c56400.graph_c0;c62181.graph_c0;c72615.graph_c0;c78804.graph_c0;c82933.graph_c0;c8647.graph_c0;c88536.graph_c…	K12311+K17108+K12373+K01201+K12311+K12311+K12373+K01206+K01206+K01444+K01192+K01192+K01192+K12309+K12311+K01206+K01201+K01191+K01227+K01192+K12311+K12311+K12311+K01192+K12311
Mucin type O-Glycan biosynthesis	ko00512	26	c103749.graph_c0;c107782.graph_c0;c18800.graph_c0;c33838.graph_c0;c43613.graph_c0;c45921.graph_c0;c46477.graph_c0;c46839.graph_c1;c47975.graph_c0;c49961.graph_c0;c50010.graph_c0;c51373.graph_c0;c51722.graph_c0;c53732.graph_c0;c53821.graph_c2;c54327.graph_c1;c55617.graph_c0;c55816.graph_c1;c55907.graph_c0;c57331.graph_c0;c57331.graph_c1;c57891.graph_c1;c58300.graph_c0;c64140.graph_c0;c78258.graph_…	K00710+K00710+K00710+K00710+K00710+K00710+K09905+K00710+K09653+K00710+K00710+K00710+K00710+K00710+K00780+K00710+K00710+K03368+K00710+K00710+K00710+K00727+K00731+K00710+K00710+K00710
Other types of O-glycan biosynthesis	ko00514	38	c108918.graph_c0;c13235.graph_c0;c13711.graph_c0;c26584.graph_c0;c27598.graph_c0;c28633.graph_c0;c35558.graph_c0;c38107.graph_c0;c39272.graph_c0;c39508.graph_c0;c40188.graph_c0;c46874.graph_c0;c47715.graph_c0;c47797.graph_c0;c48577.graph_c0;c50152.graph_c0;c50993.graph_c0;c51152.graph_c0;c51567.graph_c0;c51878.graph_c0;c52220.graph_c0;c52615.graph_c0;c52615.graph_c1;c52944.graph_c0;c52971.graph_c…	K07635+K07968+K11703+K09661+K09667+K13646+K03691+K09667+K05948+K09666+K00781+K09661+K05948+K09667+K09666+K05948+K00728+K00778+K07968+K11703+K09674+K07632+K07632+K07966+K03691+K07967+K00735+K00715+K13667+K18134+K09667+K13675+K00779+K13676+K00728+K09667+K09667+K07635
Amino sugar and nucleotide sugar metabolism	ko00520	75	c100719.graph_c0;c100831.graph_c0;c1055.graph_c0;c106116.graph_c0;c109591.graph_c0;c113561.graph_c0;c11758.graph_c0;c117695.graph_c0;c12827.graph_c0;c12860.graph_c0;c129290.graph_c0;c12945.graph_c0;c135081.graph_c0;c13630.graph_c0;c18651.graph_c0;c26055.graph_c0;c26977.graph_c0;c28179.graph_c0;c28952.graph_c0;c29820.graph_c0;c30191.graph_c0;c30402.graph_c0;c32360.graph_c0;c32601.graph_c0;c33565.g…	K00844+K00966+K00820+K01836+K08678+K17497+K01810+K00844+K12373+K00983+K00972+K01810+K01810+K17497+K00972+K00012+K12373+K01443+K01836+K01784+K00884+K01836+K01711+K01639+K00326+K00844+K01835+K00966+K12450+K08678+K00326+K01787+K15920+K08678+K00326+K01810+K00965+K01835+K00844+K05304+K05304+K08678+K02564+K01809+K12409+K02564+K02377+K01809+K00966+K01835+K00972+K00326+K00326+K17497+K00849+K00844+K00621+…
Butirosin and neomycin biosynthesis	ko00524	9	c100719.graph_c0;c117695.graph_c0;c40109.graph_c0;c45183.graph_c0;c53307.graph_c0;c54671.graph_c0;c84477.graph_c0;c85290.graph_c0;c98703.graph_c0;	K00844+K00844+K00844+K00844+K00844+K00844+K00844+K00844+K00844
Glycosaminoglycan degradation	ko00531	21	c12827.graph_c0;c26088.graph_c0;c26977.graph_c0;c39601.graph_c0;c42534.graph_c0;c44562.graph_c0;c45097.graph_c0;c45512.graph_c0;c46544.graph_c0;c46997.graph_c0;c48489.graph_c0;c50980.graph_c0;c51889.graph_c1;c52149.graph_c0;c52348.graph_c0;c54853.graph_c0;c55921.graph_c0;c57171.graph_c0;c57431.graph_c0;c72590.graph_c0;c91488.graph_c0;	K12373+K07965+K12373+K01197+K01197+K01136+K01205+K01197+K01132+K01137+K12309+K01197+K01195+K01217+K07964+K10532+K10532+K01217+K01135+K07964+K01197
Glycosaminoglycan biosynthesis - chondroitin sulfate / dermatan sulfate	ko00532	21	c14104.graph_c0;c1653.graph_c0;c29070.graph_c0;c40107.graph_c0;c40765.graph_c0;c43734.graph_c0;c43838.graph_c0;c46529.graph_c0;c46596.graph_c0;c47811.graph_c0;c51287.graph_c0;c51499.graph_c1;c52115.graph_c0;c56323.graph_c1;c57416.graph_c1;c58108.graph_c0;c58234.graph_c0;c60562.graph_c0;c68231.graph_c0;c69149.graph_c0;c89433.graph_c0;	K10158+K00734+K04743+K00733+K08105+K13499+K00771+K01794+K00771+K13499+K04742+K03419+K00747+K00746+K00746+K08106+K00771+K10158+K00771+K00771+K00734
Glycosaminoglycan biosynthesis - keratan sulfate	ko00533	16	c11453.graph_c0;c13235.graph_c0;c14054.graph_c0;c30539.graph_c0;c40188.graph_c0;c47923.graph_c0;c48497.graph_c0;c50711.graph_c1;c51567.graph_c0;c51649.graph_c0;c52944.graph_c0;c53190.graph_c1;c53821.graph_c2;c55816.graph_c1;c57799.graph_c1;c61200.graph_c0;	K09664+K07968+K01022+K04745+K00781+K00741+K07969+K00741+K07968+K00717+K07966+K07967+K00780+K03368+K09671+K09664
Glycosaminoglycan biosynthesis - heparan sulfate / heparin	ko00534	28	c11475.graph_c0;c13695.graph_c0;c14104.graph_c0;c1653.graph_c0;c29794.graph_c0;c39441.graph_c0;c40107.graph_c0;c42252.graph_c0;c43336.graph_c0;c43838.graph_c0;c46596.graph_c0;c48349.graph_c0;c53974.graph_c0;c54543.graph_c0;c54609.graph_c0;c54880.graph_c0;c55238.graph_c0;c56903.graph_c0;c57226.graph_c0;c57463.graph_c0;c58234.graph_c0;c60562.graph_c0;c63288.graph_c0;c68231.graph_c0;c69149.graph_c0;…	K08102+K08102+K10158+K00734+K02366+K01024+K00733+K02367+K08102+K00771+K00771+K02370+K02514+K02576+K02368+K02370+K02369+K07809+K01793+K02368+K00771+K10158+K08102+K00771+K00771+K07809+K00734+K02578
Glycerolipid metabolism	ko00561	92	c100530.graph_c0;c102106.graph_c0;c105209.graph_c0;c108428.graph_c0;c109494.graph_c0;c110236.graph_c0;c11055.graph_c0;c113641.graph_c0;c11651.graph_c0;c126381.graph_c0;c128303.graph_c0;c130808.graph_c0;c133364.graph_c0;c13625.graph_c0;c15405.graph_c0;c15432.graph_c0;c15655.graph_c0;c16481.graph_c0;c16638.graph_c0;c16894.graph_c0;c18749.graph_c0;c22230.graph_c0;c25666.graph_c0;c26605.graph_c0;c281…	K15728+K00864+K11155+K13523+K00901+K11155+K00863+K01054+K00002+K13523+K01080+K15728+K12298+K13506+K00863+K13523+K00901+K00002+K14456+K13517+K13509+K00864+K14456+K13523+K00011+K00128+K00901+K01080+K16816+K00864+K00011+K01046+K07407+K00011+K00901+K00149+K11160+K00002+K13506+K00002+K00128+K01046+K13506+K13513+K00901+K00629+K14085+K00128+K13509+K01054+K13517+K14458+K13523+K13509+K00629+K00901+K00901+…
Inositol phosphate metabolism	ko00562	105	c100938.graph_c0;c104814.graph_c0;c106072.graph_c0;c10645.graph_c0;c10833.graph_c0;c111251.graph_c0;c111527.graph_c0;c113674.graph_c0;c130575.graph_c0;c130874.graph_c0;c13662.graph_c0;c13975.graph_c0;c15959.graph_c0;c16673.graph_c0;c20519.graph_c0;c23270.graph_c0;c26691.graph_c0;c26950.graph_c0;c30921.graph_c0;c31164.graph_c0;c33296.graph_c0;c34120.graph_c0;c34258.graph_c0;c34258.graph_c1;c35163.…	K00921+K00922+K00888+K00888+K00889+K01110+K00921+K00913+K01099+K00889+K01109+K00328+K05857+K13712+K00911+K00889+K01109+K01803+K05857+K05858+K05857+K01858+K05860+K05860+K05860+K00328+K00888+K00889+K01092+K00922+K15909+K01858+K01858+K01110+K05858+K00911+K05857+K00140+K01109+K01803+K00888+K05857+K01108+K03084+K01107+K01106+K00921+K00920+K13711+K05858+K00921+K01803+K05857+K00888+K01106+K01099+K00922+…
Glycosylphosphatidylinositol(GPI)-anchor biosynthesis	ko00563	28	c119613.graph_c0;c12607.graph_c0;c13065.graph_c0;c14175.graph_c0;c25413.graph_c0;c30241.graph_c0;c38770.graph_c1;c38821.graph_c0;c40195.graph_c0;c41948.graph_c0;c44482.graph_c0;c47415.graph_c0;c47446.graph_c1;c47584.graph_c0;c48151.graph_c0;c50689.graph_c0;c51627.graph_c0;c52007.graph_c0;c53338.graph_c0;c54199.graph_c0;c55381.graph_c0;c55391.graph_c0;c57172.graph_c0;c58360.graph_c0;c66986.graph_c…	K03861+K03861+K05289+K05291+K05294+K05290+K01127+K03857+K05293+K03859+K08098+K03858+K09658+K07542+K05294+K03860+K05292+K07541+K05284+K05288+K05283+K03434+K05310+K05285+K05291+K01127+K05294+K03857
Glycerophospholipid metabolism	ko00564	135	c100530.graph_c0;c101731.graph_c0;c107868.graph_c0;c108428.graph_c0;c108609.graph_c0;c108746.graph_c0;c109494.graph_c0;c110552.graph_c0;c118826.graph_c0;c11986.graph_c0;c121143.graph_c0;c124148.graph_c0;c126381.graph_c0;c12796.graph_c0;c128303.graph_c0;c12850.graph_c0;c130808.graph_c0;c134256.graph_c0;c13625.graph_c0;c15432.graph_c0;c15655.graph_c0;c16894.graph_c0;c18543.graph_c0;c18749.graph_c0;…	K15728+K00894+K01115+K13523+K13510+K01047+K00901+K16342+K00981+K01047+K01049+K01126+K13523+K08744+K01080+K06130+K15728+K01049+K13506+K13523+K00901+K13517+K01049+K13509+K00894+K13523+K00901+K00995+K01080+K00994+K14156+K16817+K14676+K00968+K00968+K00901+K00006+K00967+K00967+K16342+K06128+K13510+K13506+K00551+K00650+K08729+K00993+K13644+K13506+K13511+K13513+K00901+K14156+K00967+K00629+K13510+K13509+…
Ether lipid metabolism	ko00565	49	c104790.graph_c0;c105054.graph_c0;c107868.graph_c0;c108609.graph_c0;c108746.graph_c0;c110552.graph_c0;c11986.graph_c0;c128303.graph_c0;c13786.graph_c0;c28402.graph_c0;c29637.graph_c0;c30937.graph_c0;c35963.graph_c0;c36985.graph_c0;c37284.graph_c0;c39622.graph_c0;c42529.graph_c0;c45441.graph_c0;c46333.graph_c0;c46576.graph_c0;c48322.graph_c0;c49932.graph_c0;c50417.graph_c0;c50457.graph_c0;c51246.g…	K04628+K18575+K01115+K13510+K01047+K16342+K01047+K01080+K16795+K16795+K01080+K00994+K16817+K01062+K18575+K16342+K13510+K00993+K13644+K16794+K13510+K16860+K01122+K01115+K01115+K13512+K00993+K01115+K01062+K16342+K13510+K01047+K16342+K08743+K16343+K01115+K00803+K00803+K01047+K01080+K01062+K16860+K16860+K16860+K01019+K04628+K04628+K01115+K00803
Arachidonic acid metabolism	ko00590	58	c108746.graph_c0;c109396.graph_c0;c110552.graph_c0;c118236.graph_c0;c11986.graph_c0;c12768.graph_c0;c12891.graph_c0;c15977.graph_c0;c18141.graph_c0;c22529.graph_c0;c28337.graph_c0;c29461.graph_c0;c35014.graph_c0;c35963.graph_c0;c36122.graph_c0;c38283.graph_c0;c38746.graph_c0;c38993.graph_c0;c39622.graph_c0;c42734.graph_c0;c43855.graph_c0;c45698.graph_c0;c46655.graph_c0;c48960.graph_c0;c49644.grap…	K01047+K08021+K16342+K07418+K01047+K00432+K00432+K08021+K08021+K15729+K15730+K05309+K00432+K16817+K18592+K00432+K00461+K08726+K16342+K04119+K00807+K00079+K07422+K18592+K01254+K00084+K11987+K00458+K01254+K01832+K16342+K08726+K08726+K07422+K01047+K00432+K16342+K16343+K08726+K17726+K01047+K00461+K00432+K00432+K15717+K00432+K00432+K00509+K07422+K05309+K00509+K00461+K00458+K00461+K00432+K17726+K00458+…
Linoleic acid metabolism	ko00591	12	c108746.graph_c0;c110552.graph_c0;c118236.graph_c0;c11986.graph_c0;c35963.graph_c0;c39622.graph_c0;c54089.graph_c0;c55264.graph_c0;c55592.graph_c0;c55970.graph_c0;c56031.graph_c0;c57472.graph_c0;	K01047+K16342+K07418+K01047+K16817+K16342+K16342+K01047+K16342+K16343+K07424+K01047
alpha-Linolenic acid metabolism	ko00592	21	c103809.graph_c0;c108746.graph_c0;c110552.graph_c0;c11986.graph_c0;c23186.graph_c0;c24856.graph_c0;c35963.graph_c0;c39622.graph_c0;c40192.graph_c0;c46148.graph_c0;c51743.graph_c0;c54089.graph_c0;c55174.graph_c0;c55264.graph_c0;c55447.graph_c0;c55592.graph_c0;c55970.graph_c0;c57011.graph_c0;c57011.graph_c1;c57472.graph_c0;c72099.graph_c0;	K07513+K01047+K16342+K01047+K00232+K00232+K16817+K16342+K00232+K07513+K10226+K16342+K07513+K01047+K00232+K16342+K16343+K00232+K00232+K01047+K00232
Sphingolipid metabolism	ko00600	65	c102102.graph_c0;c104679.graph_c0;c104790.graph_c0;c112950.graph_c0;c114238.graph_c0;c117218.graph_c0;c125065.graph_c0;c127754.graph_c0;c128303.graph_c0;c13025.graph_c0;c13706.graph_c0;c13918.graph_c0;c1632.graph_c0;c23100.graph_c0;c27873.graph_c0;c29637.graph_c0;c31318.graph_c0;c34697.graph_c0;c36094.graph_c0;c39362.graph_c0;c40073.graph_c0;c43676.graph_c0;c44545.graph_c0;c46435.graph_c0;c46867.…	K01202+K04715+K04628+K04708+K17108+K00654+K12349+K04718+K01080+K04712+K01201+K04711+K04716+K12349+K01134+K01080+K01441+K01634+K07407+K12349+K00654+K00654+K04710+K00654+K00654+K12348+K12350+K12309+K01189+K04714+K04716+K04710+K04718+K04717+K04717+K00720+K07553+K12351+K04718+K01201+K04714+K04715+K12353+K12353+K01634+K04710+K04718+K00654+K04708+K01080+K00654+K04708+K04717+K01202+K01019+K04710+K04628+…
Glycosphingolipid biosynthesis - lacto and neolacto series	ko00601	19	c108918.graph_c0;c13235.graph_c0;c40188.graph_c0;c47923.graph_c0;c48070.graph_c0;c48497.graph_c0;c50711.graph_c1;c51567.graph_c0;c52615.graph_c0;c52615.graph_c1;c52944.graph_c0;c53190.graph_c1;c54666.graph_c0;c56462.graph_c1;c57267.graph_c0;c58273.graph_c0;c58736.graph_c0;c60275.graph_c0;c89232.graph_c0;	K07635+K07968+K00781+K00741+K07970+K07969+K00741+K07968+K07632+K07632+K07966+K07967+K03371+K03766+K00743+K03792+K03494+K03371+K07635
Glycosphingolipid biosynthesis - globo series	ko00603	14	c12827.graph_c0;c26977.graph_c0;c34926.graph_c0;c36094.graph_c0;c51263.graph_c0;c52146.graph_c0;c52146.graph_c1;c53821.graph_c2;c54253.graph_c0;c54666.graph_c0;c55456.graph_c0;c55816.graph_c1;c60275.graph_c0;c8003.graph_c0;	K12373+K12373+K00719+K07407+K01189+K01204+K01204+K00780+K01988+K03371+K00722+K03368+K03371+K00719
Glycosphingolipid biosynthesis - ganglio series	ko00604	15	c101430.graph_c0;c12827.graph_c0;c26977.graph_c0;c45567.graph_c0;c47895.graph_c0;c48489.graph_c0;c49775.graph_c0;c51924.graph_c0;c53821.graph_c2;c54248.graph_c0;c54666.graph_c0;c55816.graph_c1;c60275.graph_c0;c93303.graph_c0;c99123.graph_c0;	K00725+K12373+K12373+K03374+K03370+K12309+K03372+K03376+K00780+K00715+K03371+K03368+K03371+K03369+K03373
Pyruvate metabolism	ko00620	91	c102808.graph_c0;c102894.graph_c0;c105674.graph_c0;c105854.graph_c0;c108839.graph_c0;c113780.graph_c0;c119334.graph_c0;c13315.graph_c0;c134718.graph_c0;c15217.graph_c0;c19779.graph_c0;c25089.graph_c0;c25209.graph_c0;c26321.graph_c0;c28226.graph_c0;c28560.graph_c0;c28737.graph_c0;c29989.graph_c0;c31824.graph_c0;c32375.graph_c0;c33444.graph_c0;c34070.graph_c0;c34565.graph_c0;c35385.graph_c0;c35922.…	K00627+K00382+K00627+K11262+K01649+K00627+K00102+K00626+K00102+K11262+K01069+K00029+K00873+K00873+K00128+K00025+K01759+K00873+K00026+K00627+K00029+K00873+K00016+K01958+K12406+K00873+K00149+K00627+K01512+K00025+K00161+K00626+K00029+K00162+K00026+K00128+K01512+K00382+K00029+K01759+K00626+K00162+K00016+K00029+K14085+K00027+K01679+K00128+K00016+K00382+K00049+K00026+K01958+K00128+K00162+K01895+K14085+…
Glyoxylate and dicarboxylate metabolism	ko00630	58	c107265.graph_c0;c108756.graph_c0;c12924.graph_c0;c13315.graph_c0;c28560.graph_c0;c28923.graph_c0;c30179.graph_c0;c30316.graph_c0;c31824.graph_c0;c32740.graph_c0;c32783.graph_c0;c34027.graph_c0;c34134.graph_c0;c34947.graph_c0;c37506.graph_c0;c39231.graph_c0;c40759.graph_c0;c41458.graph_c0;c42331.graph_c0;c43896.graph_c0;c43955.graph_c0;c44286.graph_c0;c44679.graph_c0;c45534.graph_c0;c45653.graph_…	K00600+K01681+K01091+K00626+K00025+K00600+K02437+K01915+K00026+K03781+K01647+K11517+K01681+K00600+K01681+K02437+K00025+K00626+K01647+K00600+K01966+K00026+K18123+K01681+K05606+K00626+K01681+K03781+K00600+K00049+K01965+K00026+K01847+K01681+K01637+K01915+K01432+K15788+K00025+K01915+K00600+K01816+K02437+K00026+K02437+K11517+K01681+K11517+K02437+K02437+K01647+K00600+K01647+K00025+K00600+K01681+K00600+…
Propanoate metabolism	ko00640	49	c101893.graph_c0;c10519.graph_c0;c105854.graph_c0;c112494.graph_c0;c13315.graph_c0;c15217.graph_c0;c15648.graph_c0;c18802.graph_c0;c19630.graph_c0;c20889.graph_c0;c22414.graph_c0;c22980.graph_c0;c28932.graph_c0;c32652.graph_c0;c34565.graph_c0;c37163.graph_c0;c40863.graph_c0;c41458.graph_c0;c42277.graph_c0;c42949.graph_c0;c43955.graph_c0;c44592.graph_c0;c45343.graph_c0;c45653.graph_c0;c46353.graph…	K05605+K05605+K11262+K05605+K00626+K11262+K07514+K07515+K07514+K01900+K01578+K01900+K01900+K07514+K00016+K07511+K01899+K00626+K01899+K01900+K01966+K05605+K07514+K05606+K13524+K00626+K00140+K00016+K00016+K18426+K07511+K01965+K01847+K01908+K05605+K01895+K01578+K01578+K00140+K01895+K01895+K11262+K07515+K01895+K11262+K01895+K05605+K05605+K11262
Butanoate metabolism	ko00650	38	c12078.graph_c0;c12779.graph_c0;c12838.graph_c1;c13315.graph_c0;c15648.graph_c0;c18802.graph_c0;c19630.graph_c0;c22525.graph_c0;c3193.graph_c0;c31969.graph_c0;c32652.graph_c0;c37163.graph_c0;c41458.graph_c0;c42118.graph_c0;c45316.graph_c0;c45343.graph_c0;c45585.graph_c0;c46353.graph_c0;c46569.graph_c0;c46823.graph_c0;c48749.graph_c0;c48973.graph_c0;c50187.graph_c0;c50365.graph_c0;c52882.graph_c0;…	K01641+K01907+K00248+K00626+K07514+K07515+K07514+K01641+K01580+K01027+K07514+K07511+K00626+K01640+K01027+K07514+K00109+K13524+K01580+K00626+K01640+K07511+K00022+K01580+K00019+K00019+K01641+K00139+K01027+K07515+K01896+K01027+K01580+K00022+K01640+K16871+K01640+K00019
One carbon pool by folate	ko00670	32	c107265.graph_c0;c23755.graph_c0;c26714.graph_c0;c28923.graph_c0;c29127.graph_c0;c34947.graph_c0;c43896.graph_c0;c46605.graph_c0;c47182.graph_c0;c47969.graph_c0;c47998.graph_c0;c48427.graph_c0;c50562.graph_c0;c52988.graph_c0;c54473.graph_c0;c54924.graph_c0;c56742.graph_c0;c57537.graph_c0;c57609.graph_c0;c58089.graph_c0;c58335.graph_c0;c66553.graph_c0;c66636.graph_c0;c74019.graph_c0;c86962.graph_c…	K00600+K00288+K00560+K00600+K13403+K00600+K00600+K00288+K00560+K00602+K00600+K13403+K11787+K13402+K00287+K00604+K00289+K00600+K00605+K00297+K00548+K00297+K00288+K00600+K00600+K11787+K00600+K00288+K11787+K00297+K00288+K00297
Thiamine metabolism	ko00730	5	c29168.graph_c0;c53062.graph_c0;c54927.graph_c0;c69085.graph_c0;c99059.graph_c0;	K04487+K00949+K06928+K04487+K04487
Riboflavin metabolism	ko00740	12	c13287.graph_c0;c39237.graph_c0;c44309.graph_c0;c46946.graph_c0;c50058.graph_c0;c51230.graph_c0;c51343.graph_c0;c55725.graph_c0;c55725.graph_c1;c56382.graph_c1;c71990.graph_c0;c92735.graph_c0;	K14394+K14379+K00953+K05901+K00505+K01513+K14395+K00861+K00861+K14410+K14410+K14379
Vitamin B6 metabolism	ko00750	14	c17149.graph_c0;c26648.graph_c0;c30496.graph_c0;c33920.graph_c0;c35231.graph_c0;c40814.graph_c0;c47184.graph_c0;c50160.graph_c0;c50181.graph_c0;c50863.graph_c0;c55085.graph_c0;c68123.graph_c0;c69676.graph_c0;c76948.graph_c0;	K00868+K00831+K07758+K00157+K06215+K00157+K13248+K00157+K00831+K00275+K00868+K00831+K13248+K00275
Nicotinate and nicotinamide metabolism	ko00760	30	c103059.graph_c0;c113497.graph_c0;c16181.graph_c0;c27764.graph_c0;c30069.graph_c0;c30478.graph_c0;c30978.graph_c0;c33920.graph_c0;c40814.graph_c0;c41146.graph_c0;c42486.graph_c0;c43625.graph_c0;c43954.graph_c0;c50160.graph_c0;c50189.graph_c0;c51230.graph_c0;c51923.graph_c0;c52214.graph_c0;c52879.graph_c1;c53533.graph_c0;c55841.graph_c0;c55841.graph_c1;c56142.graph_c0;c56843.graph_c0;c57153.graph_…	K01081+K01081+K06210+K01081+K03783+K00858+K01081+K00157+K00157+K01081+K00767+K01081+K06210+K00157+K06210+K01513+K10524+K00323+K03462+K00763+K01081+K01081+K01081+K18152+K01950+K03426+K03426+K03426+K00858+K01081
Pantothenate and CoA biosynthesis	ko00770	20	c116454.graph_c0;c12135.graph_c0;c4084.graph_c0;c44181.graph_c0;c44500.graph_c0;c48447.graph_c0;c49730.graph_c0;c51230.graph_c0;c52469.graph_c0;c52669.graph_c0;c55676.graph_c0;c56316.graph_c0;c56989.graph_c0;c56989.graph_c1;c57293.graph_c2;c57378.graph_c0;c58337.graph_c0;c66696.graph_c0;c68751.graph_c0;c96511.graph_c0;	K08069+K00207+K00207+K00207+K00826+K01922+K01598+K01513+K09680+K02318+K09680+K06133+K09680+K09680+K18966+K00826+K09680+K00207+K09680+K01464
Biotin metabolism	ko00780	4	c46917.graph_c0;c53934.graph_c0;c56113.graph_c1;c88047.graph_c0;	K01942+K09458+K01435+K01942
Lipoic acid metabolism	ko00785	4	c51123.graph_c0;c53243.graph_c0;c56373.graph_c0;c92367.graph_c0;	K03801+K10105+K03644+K03644
Folate biosynthesis	ko00790	15	c119185.graph_c0;c26738.graph_c0;c44557.graph_c0;c44826.graph_c0;c50422.graph_c0;c51011.graph_c0;c54473.graph_c0;c55117.graph_c0;c56795.graph_c0;c57845.graph_c0;c57845.graph_c1;c58563.graph_c0;c77512.graph_c0;c88831.graph_c0;c90071.graph_c0;	K01113+K01930+K01077+K01307+K00357+K03635+K00287+K01737+K01930+K03639+K03639+K00072+K03635+K01495+K01930
Retinol metabolism	ko00830	51	c102131.graph_c0;c105209.graph_c0;c106133.graph_c0;c106806.graph_c0;c110236.graph_c0;c112060.graph_c0;c19188.graph_c0;c31820.graph_c0;c32049.graph_c0;c33920.graph_c0;c34514.graph_c0;c34897.graph_c0;c34930.graph_c0;c35713.graph_c0;c38963.graph_c0;c39955.graph_c0;c40171.graph_c0;c40814.graph_c0;c43470.graph_c0;c43486.graph_c0;c44153.graph_c0;c44968.graph_c0;c46186.graph_c0;c47769.graph_c0;c49292.gr…	K07437+K11155+K00699+K11149+K11155+K07249+K11147+K11147+K07249+K00157+K07408+K00699+K11147+K07249+K00699+K00121+K00061+K00157+K11147+K00121+K11146+K00699+K00699+K00121+K11147+K11147+K00157+K07420+K11157+K07437+K11154+K00699+K11155+K11152+K11152+K07424+K00121+K11151+K11151+K00699+K00699+K00699+K07408+K00699+K11149+K11155+K15734+K00699+K12664+K11153+K00699
Porphyrin and chlorophyll metabolism	ko00860	50	c106133.graph_c0;c10696.graph_c0;c112232.graph_c0;c117214.graph_c0;c12812.graph_c0;c13452.graph_c0;c14019.graph_c0;c15992.graph_c0;c19514.graph_c0;c20896.graph_c0;c21852.graph_c0;c27566.graph_c0;c29234.graph_c0;c30593.graph_c0;c33489.graph_c0;c34897.graph_c0;c38646.graph_c0;c38963.graph_c0;c39656.graph_c0;c44968.graph_c0;c46186.graph_c0;c46946.graph_c0;c47595.graph_c1;c49503.graph_c0;c49503.graph…	K00699+K01772+K01599+K14163+K00643+K00510+K01749+K02257+K14735+K13624+K14163+K14735+K01599+K01698+K14735+K00699+K00510+K00699+K01764+K00699+K00699+K05901+K00214+K02257+K02257+K14163+K01885+K01195+K00798+K00699+K14163+K00231+K01772+K00228+K00228+K02259+K00699+K00699+K00699+K14735+K02257+K13624+K01772+K00699+K14163+K01772+K00231+K00699+K00699+K14163
Terpenoid backbone biosynthesis	ko00900	40	c100088.graph_c0;c102590.graph_c0;c117382.graph_c0;c11854.graph_c0;c12078.graph_c0;c12793.graph_c0;c13055.graph_c0;c13256.graph_c0;c13315.graph_c0;c14096.graph_c0;c15254.graph_c0;c22525.graph_c0;c26583.graph_c0;c29434.graph_c0;c30039.graph_c0;c30940.graph_c0;c34787.graph_c0;c40823.graph_c0;c41458.graph_c0;c44561.graph_c0;c45363.graph_c0;c46114.graph_c0;c46245.graph_c0;c46823.graph_c0;c48099.graph…	K00787+K05955+K05954+K00587+K01641+K08658+K05955+K05906+K00626+K13273+K00021+K01641+K00021+K00587+K11778+K00869+K00021+K00787+K00626+K01823+K12505+K05906+K05906+K00626+K08658+K01597+K00021+K00869+K00804+K06013+K01641+K05954+K01823+K06013+K00021+K05954+K05906+K06013+K01597+K01823
Nitrogen metabolism	ko00910	21	c126686.graph_c0;c18495.graph_c0;c28570.graph_c0;c30316.graph_c0;c39586.graph_c0;c44190.graph_c0;c47522.graph_c0;c4771.graph_c0;c49319.graph_c0;c53951.graph_c0;c54636.graph_c0;c55473.graph_c0;c56536.graph_c0;c56536.graph_c1;c56852.graph_c0;c67868.graph_c0;c73356.graph_c0;c74543.graph_c0;c76353.graph_c0;c81820.graph_c0;c82289.graph_c0;	K00264+K00264+K01672+K01915+K00264+K00261+K01672+K01672+K18245+K01915+K01672+K01725+K01672+K01672+K01915+K01672+K01672+K01672+K00264+K00261+K00264
Sulfur metabolism	ko00920	29	c114023.graph_c0;c114791.graph_c0;c12831.graph_c0;c16548.graph_c0;c19153.graph_c0;c22068.graph_c0;c24254.graph_c1;c29530.graph_c0;c29946.graph_c0;c31622.graph_c0;c33268.graph_c0;c36638.graph_c0;c36638.graph_c1;c38947.graph_c0;c41104.graph_c0;c42503.graph_c0;c42760.graph_c0;c44432.graph_c0;c48612.graph_c0;c50806.graph_c0;c52260.graph_c0;c55523.graph_c0;c55523.graph_c1;c63525.graph_c0;c70201.graph_…	K01011+K08738+K13811+K13811+K01738+K13811+K01011+K17725+K13811+K00387+K13811+K01082+K01082+K08738+K08738+K00387+K00387+K17218+K01011+K01738+K13811+K15759+K15759+K13811+K01011+K13811+K13811+K17725+K01738
Aminoacyl-tRNA biosynthesis	ko00970	104	c10014.graph_c0;c100332.graph_c0;c10185.graph_c0;c102154.graph_c0;c103555.graph_c0;c105440.graph_c0;c107787.graph_c0;c10896.graph_c0;c113295.graph_c0;c113720.graph_c0;c113878.graph_c0;c117214.graph_c0;c12537.graph_c0;c12843.graph_c0;c131054.graph_c0;c131710.graph_c0;c139360.graph_c0;c15289.graph_c0;c15351.graph_c0;c17426.graph_c0;c17724.graph_c0;c21852.graph_c0;c25797.graph_c0;c29196.graph_c0;c29…	K04567+K01870+K01872+K01873+K01893+K01875+K01868+K01869+K01883+K01870+K01868+K14163+K01873+K04567+K01889+K01869+K01873+K01870+K01880+K01893+K01869+K14163+K01886+K01873+K01873+K01887+K01892+K01881+K01875+K04567+K01876+K01892+K01868+K01874+K01872+K01887+K01873+K01889+K01875+K01883+K01867+K01880+K01868+K01873+K01869+K01869+K01876+K01890+K02435+K01874+K14163+K03341+K01893+K01883+K01867+K01867+K01883+…
Metabolism of xenobiotics by cytochrome P450	ko00980	53	c101004.graph_c0;c106133.graph_c0;c119675.graph_c0;c12679.graph_c0;c13149.graph_c0;c13338.graph_c0;c14235.graph_c0;c14396.graph_c0;c21447.graph_c0;c23720.graph_c0;c24750.graph_c0;c29688.graph_c0;c31877.graph_c0;c34514.graph_c0;c34897.graph_c0;c38963.graph_c0;c39955.graph_c0;c40931.graph_c0;c43486.graph_c0;c44066.graph_c0;c44250.graph_c0;c44406.graph_c0;c44944.graph_c0;c44968.graph_c0;c45698.graph…	K00129+K00699+K00129+K00799+K00078+K00799+K00799+K00129+K00799+K00799+K00129+K00799+K00129+K07408+K00699+K00699+K00121+K15680+K00121+K00799+K00799+K13299+K00799+K00699+K00079+K00699+K00121+K00129+K00799+K00799+K00084+K00799+K07420+K01253+K00799+K07410+K00799+K00799+K00799+K00699+K00799+K00799+K00129+K00121+K00799+K00699+K00699+K00699+K07408+K00699+K00129+K00699+K00699
Insect hormone biosynthesis	ko00981	1	c38243.graph_c1;	K14938
Drug metabolism - cytochrome P450	ko00982	54	c101004.graph_c0;c106133.graph_c0;c119675.graph_c0;c120228.graph_c0;c12679.graph_c0;c13338.graph_c0;c14235.graph_c0;c14396.graph_c0;c15253.graph_c0;c17835.graph_c0;c21447.graph_c0;c23720.graph_c0;c24750.graph_c0;c27465.graph_c0;c29688.graph_c0;c31877.graph_c0;c33920.graph_c0;c34897.graph_c0;c38963.graph_c0;c39955.graph_c0;c40814.graph_c0;c40945.graph_c0;c43486.graph_c0;c44066.graph_c0;c44250.grap…	K00129+K00699+K00129+K00485+K00799+K00799+K00799+K00129+K00274+K00485+K00799+K00799+K00129+K00485+K00799+K00129+K00157+K00699+K00699+K00121+K00157+K00485+K00121+K00799+K00799+K13299+K00799+K00699+K00699+K00121+K00129+K00485+K00799+K00799+K00157+K00799+K00799+K00799+K00799+K00799+K00699+K00799+K00799+K00129+K00121+K00799+K00699+K00699+K00699+K00699+K00129+K00699+K00485+K00699
Drug metabolism - other enzymes	ko00983	42	c106133.graph_c0;c115508.graph_c0;c12135.graph_c0;c12938.graph_c0;c14527.graph_c0;c15698.graph_c0;c18454.graph_c0;c25526.graph_c0;c28027.graph_c0;c34897.graph_c0;c37662.graph_c0;c38963.graph_c0;c4084.graph_c0;c43121.graph_c0;c43788.graph_c0;c44181.graph_c0;c44968.graph_c0;c45738.graph_c0;c45768.graph_c0;c46186.graph_c0;c49206.graph_c0;c49758.graph_c0;c51795.graph_c0;c51889.graph_c1;c52459.graph_c…	K00699+K00106+K00207+K00088+K00758+K03927+K00088+K13421+K00760+K00699+K00088+K00699+K00207+K00876+K01519+K00207+K00699+K00857+K00088+K00699+K01951+K00757+K00876+K01195+K00622+K00569+K13421+K00699+K00088+K00857+K00699+K00876+K00876+K00699+K00699+K00207+K00699+K03927+K00699+K00876+K00699+K01464
Biosynthesis of unsaturated fatty acids	ko01040	35	c101744.graph_c0;c103809.graph_c0;c13563.graph_c0;c13720.graph_c0;c18802.graph_c0;c21656.graph_c0;c23186.graph_c0;c24856.graph_c0;c26924.graph_c0;c28228.graph_c0;c29940.graph_c0;c34796.graph_c0;c36962.graph_c0;c40192.graph_c0;c41378.graph_c0;c43557.graph_c0;c44737.graph_c0;c46148.graph_c0;c49302.graph_c0;c51661.graph_c0;c51743.graph_c0;c52433.graph_c0;c52673.graph_c0;c54698.graph_c0;c55174.graph_…	K10256+K07513+K10244+K10703+K07515+K17360+K00232+K00232+K10703+K10258+K10251+K10258+K10258+K00232+K17360+K10703+K00507+K07513+K10251+K00507+K10226+K07753+K01068+K10224+K07513+K10256+K00232+K10203+K00232+K00232+K07515+K01068+K00232+K10258+K10256
Carbon metabolism	ko01200	252	c100719.graph_c0;c100954.graph_c0;c101893.graph_c0;c102808.graph_c0;c102894.graph_c0;c103896.graph_c0;c10519.graph_c0;c105674.graph_c0;c107265.graph_c0;c107292.graph_c0;c10801.graph_c0;c108519.graph_c0;c108756.graph_c0;c11055.graph_c0;c112494.graph_c0;c113780.graph_c0;c11758.graph_c0;c117695.graph_c0;c120067.graph_c0;c122640.graph_c0;c12838.graph_c1;c12883.graph_c0;c12917.graph_c0;c12940.graph_c0…	K00844+K00814+K05605+K00627+K00382+K00033+K05605+K00627+K00600+K03841+K00235+K17989+K01681+K00863+K05605+K00627+K01810+K00844+K00134+K00281+K00248+K00030+K01623+K00031+K01810+K00850+K00164+K01834+K00236+K00626+K01810+K01689+K01070+K00927+K00863+K07514+K07515+K01738+K01079+K07514+K00031+K00281+K01900+K01900+K00616+K00029+K00873+K00616+K00873+K00831+K01803+K00235+K01053+K00134+K00948+K00025+K00600+…
2-Oxocarboxylic acid metabolism	ko01210	40	c100326.graph_c0;c100954.graph_c0;c104279.graph_c0;c104783.graph_c0;c108756.graph_c0;c108839.graph_c0;c12883.graph_c0;c12940.graph_c0;c19895.graph_c0;c28938.graph_c0;c32783.graph_c0;c34134.graph_c0;c37506.graph_c0;c41747.graph_c0;c42331.graph_c0;c44500.graph_c0;c45368.graph_c0;c45534.graph_c0;c45609.graph_c0;c46832.graph_c0;c47740.graph_c0;c48259.graph_c0;c51611.graph_c0;c51717.graph_c0;c53697.gr…	K14677+K00814+K01702+K14677+K01681+K01649+K00030+K00031+K00031+K14677+K01647+K01681+K01681+K14455+K01647+K00826+K00030+K01681+K00030+K01681+K00031+K11067+K14454+K01681+K00825+K14455+K00031+K00814+K00826+K00031+K01681+K00814+K01647+K01647+K01438+K00814+K01681+K01681+K00030+K00031
Fatty acid metabolism	ko01212	83	c101744.graph_c0;c103809.graph_c0;c105854.graph_c0;c107769.graph_c0;c10982.graph_c0;c112264.graph_c0;c12838.graph_c1;c13315.graph_c0;c13563.graph_c0;c13720.graph_c0;c15217.graph_c0;c15648.graph_c0;c16377.graph_c0;c18802.graph_c0;c19077.graph_c0;c19420.graph_c0;c19630.graph_c0;c21976.graph_c0;c23186.graph_c0;c24465.graph_c0;c24856.graph_c0;c26924.graph_c0;c28228.graph_c0;c29940.graph_c0;c30165.gra…	K10256+K07513+K11262+K07512+K08765+K08765+K00248+K00626+K10244+K10703+K11262+K07514+K01074+K07515+K01897+K01897+K07514+K01074+K00232+K01897+K00232+K10703+K10258+K10251+K07509+K08765+K07512+K07514+K10258+K10258+K07511+K00232+K09479+K01897+K01897+K00626+K10703+K07512+K00507+K00645+K07514+K07513+K00626+K01074+K07511+K10251+K01897+K09478+K08766+K00022+K01897+K00507+K10226+K15013+K07753+K00255+K09458+…
Degradation of aromatic compounds	ko01220	9	c11651.graph_c0;c16481.graph_c0;c28065.graph_c0;c39955.graph_c0;c43402.graph_c0;c43486.graph_c0;c44576.graph_c0;c47769.graph_c0;c57072.graph_c0;	K00002+K00002+K01053+K00121+K00002+K00121+K00002+K00121+K00121
Biosynthesis of amino acids	ko01230	171	c100326.graph_c0;c100954.graph_c0;c104279.graph_c0;c104783.graph_c0;c107265.graph_c0;c108519.graph_c0;c108756.graph_c0;c108839.graph_c0;c109676.graph_c0;c120067.graph_c0;c12542.graph_c0;c126686.graph_c0;c12883.graph_c0;c12917.graph_c0;c12940.graph_c0;c12995.graph_c0;c13214.graph_c0;c13582.graph_c0;c137996.graph_c0;c18495.graph_c0;c19153.graph_c0;c19624.graph_c0;c19895.graph_c0;c23110.graph_c0;c25…	K14677+K00814+K01702+K14677+K00600+K17989+K01681+K01649+K00815+K00134+K00286+K00264+K00030+K01623+K00031+K00850+K01834+K01689+K00927+K00264+K01738+K01079+K00031+K00616+K00873+K00616+K00873+K00831+K01803+K00286+K00134+K00948+K00600+K14677+K00850+K00948+K00873+K01915+K01623+K00927+K01647+K00927+K00616+K00873+K01681+K00600+K01958+K01620+K12406+K01681+K00873+K00286+K00948+K00615+K00286+K00789+K00789+…
ABC transporters	ko02010	102	c101523.graph_c0;c101819.graph_c0;c105365.graph_c0;c107361.graph_c0;c108992.graph_c0;c109549.graph_c0;c110929.graph_c0;c112102.graph_c0;c113987.graph_c0;c114718.graph_c0;c12389.graph_c0;c126562.graph_c0;c134661.graph_c0;c136097.graph_c0;c142031.graph_c0;c17651.graph_c0;c18872.graph_c0;c19511.graph_c0;c20701.graph_c0;c21014.graph_c0;c21667.graph_c0;c28004.graph_c0;c28259.graph_c0;c29785.graph_c0;c…	K05681+K05666+K05664+K05658+K05643+K05683+K05674+K05658+K05649+K05665+K05656+K05658+K05652+K05664+K05032+K05667+K05033+K05665+K05681+K05681+K05672+K05667+K05667+K05649+K05665+K05655+K05681+K05681+K05033+K05662+K05649+K05658+K05654+K05648+K05681+K05677+K05648+K05675+K05648+K05656+K05661+K05642+K05679+K05643+K05653+K05648+K05648+K05657+K05667+K05643+K05668+K05665+K05675+K05645+K05645+K05645+K05645+…
Ribosome biogenesis in eukaryotes	ko03008	136	c101810.graph_c0;c103899.graph_c0;c104133.graph_c0;c105063.graph_c0;c110402.graph_c0;c111376.graph_c0;c11201.graph_c0;c113232.graph_c0;c115369.graph_c0;c115413.graph_c0;c116135.graph_c0;c117753.graph_c0;c119013.graph_c0;c121515.graph_c0;c126305.graph_c0;c12818.graph_c0;c13261.graph_c0;c14222.graph_c0;c18201.graph_c0;c18514.graph_c0;c19004.graph_c0;c19349.graph_c0;c21981.graph_c0;c28046.graph_c1;c…	K14290+K11108+K14575+K14550+K07178+K07562+K03115+K14570+K14290+K14569+K14549+K14571+K14561+K14555+K14556+K03264+K14553+K14562+K11128+K06943+K14521+K14558+K14571+K11129+K14558+K14538+K11108+K14567+K12619+K14565+K14527+K03097+K14564+K06943+K14559+K07936+K14570+K14544+K14523+K12845+K14284+K14284+K07936+K06943+K14546+K14285+K03537+K11883+K14525+K11128+K14525+K03097+K14557+K11130+K14290+K14556+K03264+…
Ribosome	ko03010	280	c10785.graph_c0;c10957.graph_c0;c113377.graph_c0;c11354.graph_c0;c11974.graph_c0;c120321.graph_c0;c12762.graph_c0;c12898.graph_c0;c12899.graph_c0;c12900.graph_c0;c12901.graph_c0;c12903.graph_c0;c12904.graph_c0;c12908.graph_c0;c12909.graph_c0;c12910.graph_c0;c12912.graph_c0;c12913.graph_c0;c12914.graph_c0;c12918.graph_c0;c12946.graph_c0;c12950.graph_c0;c12951.graph_c0;c12979.graph_c0;c12982.graph_…	K02980+K02866+K02935+K02978+K02955+K02984+K02871+K02947+K02974+K02893+K02985+K02969+K02922+K02912+K02938+K02941+K02998+K02953+K02918+K02957+K02915+K02980+K02921+K02867+K02889+K02895+K02878+K02910+K02930+K02984+K02977+K02978+K02954+K02901+K02927+K02867+K02873+K02987+K02977+K02938+K02905+K02868+K02880+K02876+K02893+K02905+K02935+K02882+K02927+K02937+K02908+K02979+K02900+K02870+K02885+K02873+K02911+…
RNA transport	ko03013	277	c101810.graph_c0;c101993.graph_c0;c103564.graph_c0;c105421.graph_c0;c106884.graph_c0;c109801.graph_c0;c111137.graph_c0;c111376.graph_c0;c115369.graph_c0;c115456.graph_c0;c116081.graph_c0;c117199.graph_c0;c125973.graph_c0;c126167.graph_c0;c12911.graph_c0;c12944.graph_c0;c12975.graph_c0;c12999.graph_c0;c13102.graph_c0;c13231.graph_c0;c13333.graph_c0;c13645.graph_c0;c138609.graph_c0;c13871.graph_c0;…	K14290+K14326+K14326+K14293+K05749+K14326+K03243+K07562+K14290+K03260+K14314+K03254+K14293+K03240+K03231+K14324+K03246+K12160+K10577+K03241+K14294+K14319+K14326+K03237+K12875+K14323+K14288+K13137+K12812+K03251+K14326+K13126+K03254+K14314+K13126+K13126+K03258+K03259+K03253+K13126+K15516+K03247+K03251+K03249+K03250+K13126+K12877+K13126+K03540+K12812+K05019+K15516+K13129+K12160+K03260+K14527+K14298+…
mRNA surveillance pathway	ko03015	186	c100382.graph_c0;c101993.graph_c0;c102198.graph_c0;c1028.graph_c0;c103564.graph_c0;c103807.graph_c0;c105600.graph_c0;c10573.graph_c0;c109801.graph_c0;c112305.graph_c0;c113482.graph_c0;c116843.graph_c0;c121359.graph_c0;c122795.graph_c0;c12795.graph_c0;c12830.graph_c0;c12849.graph_c0;c12944.graph_c0;c13333.graph_c0;c13700.graph_c0;c138430.graph_c0;c138609.graph_c0;c13923.graph_c0;c13940.graph_c0;c1…	K14399+K14326+K04382+K14416+K14326+K06269+K13917+K11583+K14326+K06269+K14411+K00565+K14399+K14397+K06100+K04382+K14962+K14324+K14294+K04354+K11584+K14326+K15544+K12875+K14323+K11125+K12812+K11584+K14326+K03265+K13126+K14376+K13126+K03265+K13126+K13126+K13126+K14376+K12877+K13126+K12812+K14407+K12883+K14397+K14396+K14416+K13114+K14411+K12875+K14325+K12881+K14411+K04354+K14409+K13126+K11584+K14376+…
RNA degradation	ko03018	140	c101028.graph_c0;c103296.graph_c0;c106294.graph_c0;c109255.graph_c0;c110095.graph_c0;c110574.graph_c0;c11371.graph_c0;c114854.graph_c0;c114916.graph_c0;c12728.graph_c0;c12995.graph_c0;c13052.graph_c0;c13097.graph_c0;c13582.graph_c0;c13696.graph_c0;c13830.graph_c0;c14077.graph_c0;c14134.graph_c0;c17890.graph_c0;c20225.graph_c0;c22006.graph_c0;c22789.graph_c0;c26725.graph_c0;c27447.graph_c0;c28105.…	K03679+K12572+K12598+K12604+K12613+K12611+K12581+K12585+K12614+K14443+K00850+K12626+K12622+K01689+K12584+K12603+K12587+K12620+K12581+K12622+K14443+K13126+K13126+K13126+K12625+K12599+K13126+K12615+K13126+K03681+K13126+K00850+K14443+K12619+K12606+K12614+K12593+K04077+K13126+K13126+K12589+K12572+K12590+K12624+K12581+K04043+K14442+K03514+K00850+K12580+K13126+K04077+K12626+K01689+K12616+K12611+K12616+…
RNA polymerase	ko03020	55	c105139.graph_c0;c109698.graph_c0;c13044.graph_c0;c15756.graph_c0;c18911.graph_c0;c23137.graph_c0;c28584.graph_c0;c30701.graph_c0;c31099.graph_c0;c31891.graph_c0;c37011.graph_c0;c40116.graph_c0;c42421.graph_c1;c45912.graph_c0;c46084.graph_c0;c46964.graph_c0;c49544.graph_c0;c50024.graph_c0;c50124.graph_c0;c50445.graph_c0;c51999.graph_c0;c52045.graph_c0;c52697.graph_c1;c53070.graph_c1;c53340.graph_…	K14721+K03006+K03008+K03016+K03010+K03024+K03013+K03007+K03014+K03008+K03011+K03012+K03007+K03015+K03024+K02999+K03000+K03004+K03006+K03012+K03025+K03026+K02999+K03010+K03002+K03005+K03021+K03021+K03011+K14721+K03018+K03018+K03023+K03024+K03014+K03019+K03016+K03004+K03013+K03015+K03010+K03002+K03026+K03017+K03006+K03010+K03002+K03010+K03013+K03010+K14721+K03015+K03018+K03010+K03002
Basal transcription factors	ko03022	59	c119111.graph_c0;c124870.graph_c0;c12614.graph_c0;c12740.graph_c0;c12965.graph_c0;c13533.graph_c0;c16609.graph_c0;c2889.graph_c0;c29486.graph_c0;c30254.graph_c0;c30274.graph_c0;c31158.graph_c0;c36371.graph_c0;c39582.graph_c0;c4015.graph_c0;c41018.graph_c0;c43147.graph_c1;c43464.graph_c0;c44019.graph_c0;c45484.graph_c0;c45868.graph_c0;c46924.graph_c0;c46976.graph_c0;c47472.graph_c0;c48035.graph_c0…	K03135+K03121+K03120+K03132+K14651+K03138+K03121+K03132+K03135+K10844+K03124+K14650+K03120+K03123+K03129+K03144+K03137+K03120+K03124+K02202+K03123+K03127+K03130+K03143+K10842+K03126+K03129+K03121+K03122+K03128+K03142+K03133+K03136+K03131+K06634+K10843+K10843+K03141+K03121+K03121+K03129+K14650+K03131+K14649+K03130+K03125+K10845+K14651+K10842+K14535+K03130+K03126+K03122+K03122+K14651+K03130+K03122+…
DNA replication	ko03030	48	c102380.graph_c0;c115781.graph_c0;c12798.graph_c0;c134970.graph_c0;c138724.graph_c0;c28805.graph_c0;c29236.graph_c0;c29957.graph_c0;c30397.graph_c0;c34528.graph_c0;c38734.graph_c0;c39252.graph_c0;c41400.graph_c0;c43573.graph_c0;c44368.graph_c0;c46452.graph_c0;c46761.graph_c0;c46910.graph_c0;c48048.graph_c0;c48107.graph_c0;c48487.graph_c0;c48698.graph_c0;c52130.graph_c0;c53016.graph_c0;c53443.grap…	K02540+K10754+K10739+K10756+K03469+K10756+K02328+K02542+K04802+K03111+K10755+K03111+K10745+K02327+K10740+K02685+K04799+K10755+K02209+K10744+K02325+K07466+K02326+K10747+K10754+K10742+K02684+K02541+K02540+K03504+K02212+K03469+K02320+K02320+K02321+K02321+K02324+K02324+K04799+K02210+K03506+K03505+K02327+K10747+K02326+K10755+K10743+K04802
Spliceosome	ko03040	269	c101164.graph_c0;c10169.graph_c0;c101853.graph_c0;c102082.graph_c0;c102519.graph_c0;c102558.graph_c0;c103682.graph_c0;c104738.graph_c0;c105478.graph_c0;c10974.graph_c0;c111681.graph_c0;c113112.graph_c0;c11399.graph_c0;c114002.graph_c0;c116480.graph_c0;c11687.graph_c0;c117412.graph_c0;c117560.graph_c0;c119758.graph_c0;c124307.graph_c0;c12453.graph_c0;c12836.graph_c0;c12861.graph_c0;c12864.graph_c0…	K12830+K09564+K12818+K12825+K12874+K12852+K12854+K12830+K12842+K12822+K12835+K12864+K11098+K12834+K12842+K12886+K12817+K12818+K09564+K12900+K11099+K12890+K11097+K12826+K12833+K11098+K11099+K12827+K12626+K11092+K12622+K11094+K12855+K12875+K11984+K11093+K12812+K12858+K12844+K12856+K12833+K12622+K12819+K12733+K03283+K11092+K12828+K12828+K12854+K12874+K09567+K10599+K12625+K12837+K11087+K12831+K12832+…
Proteasome	ko03050	88	c10470.graph_c0;c10824.graph_c0;c11777.graph_c0;c12772.graph_c0;c12820.graph_c0;c12823.graph_c0;c12929.graph_c0;c12949.graph_c0;c12972.graph_c0;c12983.graph_c0;c13002.graph_c0;c13197.graph_c0;c13229.graph_c0;c13468.graph_c0;c19641.graph_c0;c21112.graph_c0;c22298.graph_c0;c26773.graph_c0;c27900.graph_c0;c27951.graph_c0;c28377.graph_c0;c28803.graph_c0;c28842.graph_c0;c28865.graph_c0;c28879.graph_c0…	K06696+K02729+K03039+K03030+K02736+K03062+K02735+K02738+K02732+K06697+K03033+K02728+K03061+K02730+K03037+K02735+K03038+K03037+K11599+K03038+K02731+K03063+K06698+K02737+K10881+K06696+K02731+K02737+K02735+K02738+K02731+K02730+K02731+K11599+K03032+K03065+K02734+K03032+K03039+K02732+K03035+K02726+K03032+K03029+K02734+K03064+K03037+K03028+K03033+K03061+K02725+K03036+K03065+K03036+K02736+K03062+K06700+…
Protein export	ko03060	48	c100494.graph_c0;c10975.graph_c0;c13150.graph_c0;c13268.graph_c0;c14307.graph_c0;c15844.graph_c0;c21909.graph_c0;c26564.graph_c0;c26637.graph_c0;c28069.graph_c0;c28428.graph_c0;c28507.graph_c0;c28721.graph_c0;c28872.graph_c0;c29823.graph_c0;c31617.graph_c0;c33337.graph_c0;c39337.graph_c0;c39559.graph_c0;c39693.graph_c0;c40912.graph_c0;c41729.graph_c0;c44244.graph_c0;c44661.graph_c0;c44890.graph_c…	K03106+K13280+K03105+K10956+K12947+K13431+K07342+K13280+K03109+K09490+K12275+K13431+K09490+K03106+K13280+K12947+K09490+K03104+K13431+K09647+K10956+K12272+K13280+K07342+K03107+K03109+K09490+K12946+K09540+K07342+K09648+K09481+K10956+K03104+K10956+K09490+K09481+K13280+K09490+K03108+K09490+K12946+K12948+K13431+K12272+K09647+K03107+K10956
PPAR signaling pathway	ko03320	75	c10982.graph_c0;c112264.graph_c0;c119993.graph_c0;c13079.graph_c0;c13179.graph_c0;c13224.graph_c0;c13246.graph_c0;c14004.graph_c0;c14661.graph_c0;c19077.graph_c0;c19630.graph_c0;c22230.graph_c0;c24856.graph_c0;c25626.graph_c0;c28466.graph_c0;c28790.graph_c0;c28845.graph_c0;c30987.graph_c0;c32652.graph_c0;c37992.graph_c0;c39907.graph_c0;c40192.graph_c0;c41252.graph_c0;c41275.graph_c0;c43307.graph_…	K08765+K08765+K08763+K08757+K06272+K06276+K08762+K00488+K08748+K01897+K07514+K00864+K00232+K08767+K08754+K08752+K08753+K08765+K07514+K08764+K08525+K00232+K01897+K01897+K06259+K00507+K08767+K07514+K08762+K07513+K08525+K08525+K08771+K01897+K08745+K08766+K01897+K08768+K00507+K10226+K08764+K04504+K15013+K00864+K08530+K06086+K07294+K08768+K00255+K01897+K08745+K00232+K08765+K10214+K08761+K08524+K08524+…
Base excision repair	ko03410	42	c12867.graph_c0;c15717.graph_c0;c29236.graph_c0;c30397.graph_c0;c39682.graph_c0;c43573.graph_c0;c44806.graph_c0;c44934.graph_c0;c44998.graph_c0;c46761.graph_c0;c47393.graph_c0;c48487.graph_c0;c48882.graph_c0;c50953.graph_c0;c51985.graph_c0;c52130.graph_c0;c53016.graph_c0;c53019.graph_c0;c53285.graph_c1;c53625.graph_c0;c53810.graph_c0;c54526.graph_c1;c54973.graph_c1;c55317.graph_c0;c55657.graph_c0…	K10771+K10802+K02328+K04802+K03652+K02327+K10802+K10772+K03648+K04799+K10798+K02325+K02330+K10569+K03512+K02326+K10747+K10776+K10776+K10568+K10798+K10567+K10773+K03504+K03575+K10798+K10803+K10801+K02324+K02324+K04799+K10800+K10798+K03506+K03505+K02327+K10747+K10798+K10798+K10798+K02326+K04802
Nucleotide excision repair	ko03420	84	c103971.graph_c0;c10461.graph_c0;c112399.graph_c0;c115781.graph_c0;c12798.graph_c0;c12816.graph_c0;c13094.graph_c0;c13114.graph_c0;c134970.graph_c0;c13624.graph_c0;c16683.graph_c0;c26956.graph_c0;c27301.graph_c0;c28241.graph_c0;c28805.graph_c0;c29236.graph_c0;c29348.graph_c0;c30254.graph_c0;c30397.graph_c0;c32874.graph_c0;c35341.graph_c0;c36749.graph_c0;c38734.graph_c0;c40966.graph_c1;c41018.grap…	K10609+K03868+K10848+K10754+K10739+K03868+K10838+K10839+K10756+K10838+K10610+K10838+K10839+K10610+K10756+K02328+K10838+K10844+K04802+K10838+K10609+K10140+K10755+K10838+K03144+K10838+K02327+K10740+K10609+K02202+K10609+K10755+K03143+K10838+K10838+K10842+K02325+K07466+K10839+K10570+K10838+K10838+K10838+K02326+K03142+K10747+K10754+K10838+K10838+K10848+K10848+K06634+K10843+K10843+K10838+K03504+K03141+…
Mismatch repair	ko03430	34	c115781.graph_c0;c12798.graph_c0;c134970.graph_c0;c21331.graph_c0;c28805.graph_c0;c29236.graph_c0;c30397.graph_c0;c32371.graph_c0;c34528.graph_c0;c38734.graph_c0;c39252.graph_c0;c43573.graph_c0;c44368.graph_c0;c46668.graph_c0;c46910.graph_c0;c48698.graph_c0;c49408.graph_c0;c49566.graph_c0;c51934.graph_c0;c53016.graph_c0;c53078.graph_c0;c53443.graph_c0;c55317.graph_c0;c56246.graph_c2;c56854.graph_…	K10754+K10739+K10756+K08739+K10756+K02328+K04802+K10746+K03111+K10755+K03111+K02327+K10740+K10746+K10755+K07466+K08739+K08736+K08737+K10747+K08734+K10754+K03504+K10746+K10858+K08735+K08735+K08735+K03505+K02327+K10747+K10755+K04802+K08739
Homologous recombination	ko03440	48	c105419.graph_c0;c106341.graph_c0;c11342.graph_c0;c117318.graph_c0;c12798.graph_c0;c132660.graph_c0;c28879.graph_c0;c28924.graph_c0;c29236.graph_c0;c31831.graph_c0;c34528.graph_c0;c38671.graph_c0;c39252.graph_c0;c41330.graph_c0;c43499.graph_c0;c43573.graph_c0;c44160.graph_c0;c44368.graph_c0;c45032.graph_c0;c46216.graph_c0;c48588.graph_c0;c48698.graph_c0;c49078.graph_c0;c49464.graph_c1;c50826.grap…	K08775+K08775+K10877+K08775+K10739+K03165+K10881+K10882+K02328+K08775+K03111+K10901+K03111+K10877+K08991+K02327+K10871+K10740+K10869+K08991+K10875+K07466+K10901+K10866+K10879+K04482+K04482+K03165+K10865+K10870+K10873+K10867+K03504+K03165+K10880+K03505+K02327+K10877+K10869+K08775+K10877+K08775+K10877+K08775+K08775+K08775+K08775+K03165
Non-homologous end-joining	ko03450	15	c40810.graph_c0;c46761.graph_c0;c49464.graph_c1;c51827.graph_c0;c51836.graph_c0;c51985.graph_c0;c52912.graph_c0;c53051.graph_c0;c54365.graph_c0;c55382.graph_c0;c55942.graph_c0;c5767.graph_c0;c58037.graph_c0;c9068.graph_c0;c94863.graph_c0;	K10884+K04799+K10866+K10777+K10886+K03512+K10887+K10865+K10980+K03513+K10885+K04799+K06642+K10777+K10884
Fanconi anemia pathway	ko03460	82	c101724.graph_c0;c105419.graph_c0;c106341.graph_c0;c112399.graph_c0;c117318.graph_c0;c12182.graph_c0;c12732.graph_c0;c12798.graph_c0;c132660.graph_c0;c18551.graph_c0;c23064.graph_c0;c24116.graph_c0;c24426.graph_c0;c28924.graph_c0;c30205.graph_c0;c31831.graph_c0;c32361.graph_c0;c35172.graph_c0;c38671.graph_c0;c41828.graph_c0;c43499.graph_c0;c44368.graph_c0;c46216.graph_c0;c46221.graph_c0;c46328.gr…	K16618+K08775+K08775+K10848+K08775+K10889+K11511+K10739+K03165+K10896+K10896+K10605+K10889+K10882+K15078+K08775+K06054+K16618+K10901+K15362+K08991+K10740+K08991+K15362+K13960+K10891+K11832+K02350+K15360+K07466+K10901+K10993+K16618+K10893+K15365+K04482+K04482+K03510+K10896+K03165+K10883+K08734+K15361+K10870+K10848+K10848+K10894+K10894+K03515+K03511+K03511+K03165+K10897+K10890+K10895+K10892+K06640+…
MAPK signaling pathway	ko04010	322	c100658.graph_c0;c106436.graph_c0;c10721.graph_c0;c108716.graph_c0;c110552.graph_c0;c11082.graph_c0;c11167.graph_c0;c114715.graph_c0;c11626.graph_c0;c126024.graph_c0;c12871.graph_c0;c12923.graph_c0;c12968.graph_c0;c13005.graph_c0;c13031.graph_c0;c13040.graph_c0;c13047.graph_c0;c13109.graph_c0;c13117.graph_c0;c13147.graph_c0;c13255.graph_c0;c13270.graph_c0;c13658.graph_c0;c13708.graph_c0;c13905.gr…	K04371+K04435+K07829+K04435+K16342+K04416+K04459+K04383+K04362+K04344+K04459+K04448+K04353+K05094+K04403+K07829+K04374+K04465+K04437+K04437+K04434+K04433+K04437+K04375+K04437+K04358+K04439+K04359+K04459+K04362+K04424+K04344+K04851+K04863+K04436+K04426+K04416+K04416+K04436+K04436+K04855+K04426+K04851+K04416+K04361+K04445+K04358+K04358+K04449+K07830+K04433+K04456+K04429+K04379+K04442+K04373+K04424+…
ErbB signaling pathway	ko04012	102	c100658.graph_c0;c100713.graph_c0;c104814.graph_c0;c122701.graph_c0;c12529.graph_c0;c12859.graph_c0;c12923.graph_c0;c13269.graph_c0;c13708.graph_c0;c18164.graph_c0;c22858.graph_c0;c23523.graph_c0;c24766.graph_c0;c26170.graph_c0;c28822.graph_c0;c29030.graph_c0;c29057.graph_c0;c29160.graph_c0;c34303.graph_c0;c34886.graph_c0;c36363.graph_c0;c37615.graph_c0;c38862.graph_c0;c39535.graph_c0;c40243.grap…	K04371+K17449+K00922+K07203+K05704+K06625+K04448+K05704+K04375+K08845+K04515+K05735+K05733+K04361+K07203+K05704+K08845+K04456+K04369+K03083+K09783+K00922+K05735+K07365+K04361+K03083+K04377+K04438+K04361+K03083+K04409+K04438+K02833+K02649+K02649+K05704+K04456+K04688+K07365+K05083+K07205+K03083+K07828+K02649+K04456+K02649+K04431+K05725+K04365+K17447+K04366+K07203+K04430+K06279+K02649+K02677+K04371+…
MAPK signaling pathway - fly	ko04013	3	c78197.graph_c0;c85775.graph_c0;c86725.graph_c0;	K04368+K02644+K04371
Ras signaling pathway	ko04014	279	c100117.graph_c0;c100713.graph_c0;c10256.graph_c0;c103766.graph_c0;c104814.graph_c0;c10721.graph_c0;c107823.graph_c0;c108746.graph_c0;c110552.graph_c0;c11626.graph_c0;c11986.graph_c0;c12422.graph_c0;c12968.graph_c0;c13005.graph_c0;c13008.graph_c0;c130338.graph_c0;c13040.graph_c0;c131114.graph_c0;c13708.graph_c0;c14333.graph_c0;c15020.graph_c0;c17718.graph_c0;c19697.graph_c0;c23523.graph_c0;c24312…	K05099+K17449+K09254+K05460+K00922+K07829+K05731+K01047+K16342+K04362+K01047+K12380+K04353+K05094+K04536+K07293+K07829+K05460+K04375+K04358+K04359+K04362+K05731+K05735+K17634+K05103+K17630+K04361+K05091+K05731+K07360+K04358+K02183+K04358+K07830+K07889+K04536+K07888+K04456+K07834+K05450+K02183+K04163+K05099+K12363+K09254+K05860+K05860+K04369+K08019+K07825+K05860+K05467+K12326+K16817+K04358+K18497+…
Rap1 signaling pathway	ko04015	297	c100117.graph_c0;c102079.graph_c0;c103099.graph_c0;c103766.graph_c0;c104814.graph_c0;c10706.graph_c0;c10721.graph_c0;c107823.graph_c0;c113227.graph_c0;c11379.graph_c0;c11604.graph_c0;c11626.graph_c0;c12747.graph_c0;c12954.graph_c0;c12968.graph_c0;c13005.graph_c0;c13040.graph_c0;c131114.graph_c0;c13269.graph_c0;c13270.graph_c0;c138757.graph_c0;c14324.graph_c0;c14333.graph_c0;c14833.graph_c0;c15020…	K05099+K05689+K05629+K05460+K00922+K06271+K07829+K05731+K08045+K05629+K08013+K04362+K04630+K04680+K04353+K05094+K07829+K05460+K05704+K04433+K17699+K06070+K04358+K17698+K04359+K04362+K05731+K17698+K17706+K08045+K05103+K17698+K04361+K05091+K05731+K04358+K02183+K04358+K04433+K04630+K02105+K05704+K04456+K08044+K07834+K05450+K16857+K16857+K05759+K06476+K04267+K05759+K05858+K02183+K05099+K17706+K05860+…
Calcium signaling pathway	ko04020	218	c100500.graph_c0;c101124.graph_c0;c108310.graph_c0;c109495.graph_c0;c112795.graph_c0;c113837.graph_c0;c114559.graph_c0;c121262.graph_c0;c12234.graph_c0;c12371.graph_c0;c123739.graph_c0;c126024.graph_c0;c126043.graph_c0;c12817.graph_c0;c12935.graph_c0;c13060.graph_c0;c13544.graph_c0;c141306.graph_c0;c15959.graph_c0;c18792.graph_c0;c19223.graph_c0;c20519.graph_c0;c22538.graph_c0;c22858.graph_c0;c24…	K04963+K05849+K04963+K00907+K00871+K02183+K04142+K05849+K04260+K06856+K05853+K04344+K12042+K05863+K15040+K05863+K18196+K04962+K05857+K04344+K04851+K00911+K04963+K04515+K13755+K05871+K04855+K04223+K04851+K04361+K02183+K02183+K05863+K08044+K09565+K15041+K13242+K05857+K04267+K05858+K05871+K02183+K02183+K04163+K05853+K05857+K00871+K05860+K05860+K05871+K04137+K05860+K04150+K04963+K05869+K04279+K05849+…
cGMP-PKG signaling pathway	ko04022	198	c101124.graph_c0;c104326.graph_c0;c104814.graph_c0;c109495.graph_c0;c112305.graph_c0;c113227.graph_c0;c114559.graph_c0;c121262.graph_c0;c12405.graph_c0;c124870.graph_c0;c12747.graph_c0;c12817.graph_c0;c12935.graph_c0;c13047.graph_c0;c13060.graph_c0;c13177.graph_c0;c13177.graph_c1;c16609.graph_c0;c19038.graph_c0;c19223.graph_c0;c21286.graph_c0;c21910.graph_c0;c22890.graph_c0;c23198.graph_c0;c25546…	K05849+K07187+K00922+K00907+K06269+K08045+K04142+K05849+K01540+K03121+K04630+K05863+K15040+K04374+K05863+K17334+K17334+K03121+K17445+K04851+K01540+K08045+K01540+K13296+K04851+K02183+K05863+K04630+K04456+K08044+K15041+K13242+K09260+K05858+K02183+K07187+K04369+K04137+K05849+K00922+K00907+K08044+K04936+K04348+K12755+K09565+K05849+K01540+K05274+K18050+K04630+K04630+K06269+K05850+K05858+K09048+K06274+…
cAMP signaling pathway	ko04024	218	c10409.graph_c0;c104814.graph_c0;c106442.graph_c0;c10721.graph_c0;c107823.graph_c0;c112305.graph_c0;c113227.graph_c0;c113363.graph_c0;c114559.graph_c0;c12234.graph_c0;c12405.graph_c0;c12747.graph_c0;c12765.graph_c0;c12923.graph_c0;c12968.graph_c0;c13040.graph_c0;c141306.graph_c0;c142695.graph_c0;c17759.graph_c0;c17824.graph_c0;c19223.graph_c0;c19340.graph_c0;c19697.graph_c0;c20159.graph_c0;c21286…	K04665+K00922+K04153+K07829+K05731+K06269+K08045+K11265+K04142+K04260+K01540+K04630+K04498+K04448+K04353+K07829+K04962+K04615+K13293+K05730+K04851+K05730+K05731+K11265+K01540+K08045+K01540+K13296+K05213+K13293+K04851+K05731+K04580+K02183+K07830+K04630+K04456+K08044+K04379+K04218+K02183+K05860+K05860+K04369+K05860+K05730+K04955+K05730+K00922+K04249+K08044+K04632+K12755+K13360+K00232+K04392+K04345+…
Cytokine-cytokine receptor interaction	ko04060	160	c100035.graph_c0;c100117.graph_c0;c103360.graph_c0;c103766.graph_c0;c10409.graph_c0;c107132.graph_c0;c114715.graph_c0;c11684.graph_c0;c12981.graph_c0;c130184.graph_c0;c13057.graph_c0;c131114.graph_c0;c134987.graph_c0;c14341.graph_c0;c14927.graph_c0;c15020.graph_c0;c18034.graph_c0;c19941.graph_c0;c21355.graph_c0;c21635.graph_c0;c23158.graph_c0;c23218.graph_c0;c25806.graph_c0;c26134.graph_c0;c26170…	K04177+K05099+K05064+K05460+K04665+K05072+K04383+K16596+K05149+K13578+K05143+K05460+K05144+K16062+K04672+K04359+K03161+K05069+K05064+K04737+K05138+K04738+K05482+K04737+K04361+K05091+K16598+K12499+K05138+K14624+K04304+K05433+K05148+K04176+K05099+K05164+K04390+K05074+K04738+K05055+K04185+K05130+K04361+K05474+K05059+K02583+K04675+K05070+K04670+K04361+K16858+K05454+K05449+K05164+K13377+K04359+K04738+…
Chemokine signaling pathway	ko04062	194	c100035.graph_c0;c100713.graph_c0;c104814.graph_c0;c107823.graph_c0;c113227.graph_c0;c11684.graph_c0;c11865.graph_c0;c12111.graph_c0;c12747.graph_c0;c12968.graph_c0;c13008.graph_c0;c13269.graph_c0;c14341.graph_c0;c14766.graph_c0;c17824.graph_c0;c19112.graph_c0;c19340.graph_c0;c19697.graph_c0;c21910.graph_c0;c24352.graph_c0;c26511.graph_c0;c26828.graph_c0;c27086.graph_c0;c27860.graph_c0;c28066.gra…	K04177+K17449+K00922+K05731+K08045+K16596+K12367+K08291+K04630+K04353+K04536+K05704+K16062+K04439+K05730+K12367+K05730+K05731+K08045+K05871+K05731+K16598+K12499+K14624+K08822+K04536+K04630+K05704+K04456+K08044+K04176+K05858+K05871+K07825+K05871+K05730+K05730+K05511+K02581+K00922+K08044+K04185+K05760+K04537+K04392+K03083+K04345+K05730+K05514+K07860+K05505+K04438+K04630+K04630+K05507+K05854+K04549+…
NF-kappa B signaling pathway	ko04064	118	c105158.graph_c0;c108158.graph_c0;c108610.graph_c0;c10920.graph_c0;c109679.graph_c0;c110365.graph_c0;c117895.graph_c0;c12371.graph_c0;c13031.graph_c0;c13102.graph_c0;c137603.graph_c0;c138715.graph_c0;c14341.graph_c0;c18034.graph_c0;c18605.graph_c0;c18942.graph_c0;c19588.graph_c0;c20482.graph_c0;c25772.graph_c0;c26585.graph_c0;c26647.graph_c0;c27931.graph_c0;c30825.graph_c0;c31690.graph_c0;c37478.…	K04733+K04733+K04733+K07371+K04733+K04733+K04733+K06856+K04403+K10577+K18052+K04733+K16062+K03161+K04730+K07367+K04733+K04730+K04730+K07360+K04733+K04733+K03097+K04733+K04733+K04730+K16065+K04733+K07362+K03175+K05400+K05854+K04733+K12646+K01348+K10160+K07362+K10785+K12646+K03160+K04730+K02161+K07370+K04729+K04724+K04725+K03159+K03158+K04570+K02861+K04391+K04469+K04427+K16060+K04733+K11987+K05842+…
HIF-1 signaling pathway	ko04066	115	c100719.graph_c0;c104814.graph_c0;c117695.graph_c0;c12765.graph_c0;c12816.graph_c0;c12859.graph_c0;c12886.graph_c0;c12905.graph_c1;c13042.graph_c0;c13146.graph_c0;c13582.graph_c0;c26170.graph_c0;c27806.graph_c0;c27892.graph_c1;c28095.graph_c0;c29160.graph_c0;c30057.graph_c0;c30194.graph_c0;c34303.graph_c0;c34831.graph_c0;c35436.graph_c0;c37615.graph_c0;c37976.graph_c0;c38209.graph_c0;c38543.graph…	K00844+K00922+K00844+K04498+K03868+K06625+K03873+K06624+K09592+K09592+K01689+K04361+K08008+K03259+K00134+K04456+K13242+K08268+K04369+K02991+K05467+K00922+K13241+K05459+K05055+K05465+K02991+K13241+K00844+K04361+K06503+K00161+K04498+K04361+K04692+K04527+K04372+K02649+K02649+K04372+K03259+K04456+K07299+K10160+K01689+K05087+K04372+K04688+K02991+K05083+K05448+K07205+K02161+K02649+K03259+K03159+K04456+…
FoxO signaling pathway	ko04068	193	c100658.graph_c0;c102126.graph_c0;c104326.graph_c0;c104814.graph_c0;c107093.graph_c0;c107132.graph_c0;c111251.graph_c0;c11406.graph_c0;c115113.graph_c0;c115776.graph_c0;c118384.graph_c0;c11954.graph_c0;c122760.graph_c0;c12765.graph_c0;c12859.graph_c0;c12905.graph_c1;c12974.graph_c1;c12992.graph_c0;c13224.graph_c0;c14446.graph_c0;c16108.graph_c0;c16997.graph_c0;c18164.graph_c0;c19038.graph_c0;c191…	K04371+K07198+K07187+K00922+K07199+K05072+K01110+K08960+K08863+K07200+K04293+K11838+K04456+K04498+K06625+K06624+K08341+K11434+K06276+K08341+K11434+K07198+K08845+K17445+K15618+K11838+K17848+K11838+K06631+K04361+K04685+K08845+K04456+K03875+K07200+K05868+K04564+K11838+K03781+K07187+K04369+K07198+K13304+K00922+K04500+K05459+K04441+K07191+K15010+K07200+K04361+K07198+K10151+K04498+K04441+K04501+K01110+…
Phosphatidylinositol signaling system	ko04070	140	c100938.graph_c0;c104814.graph_c0;c106072.graph_c0;c10645.graph_c0;c10833.graph_c0;c109494.graph_c0;c111251.graph_c0;c111527.graph_c0;c113674.graph_c0;c113837.graph_c0;c118826.graph_c0;c130575.graph_c0;c130874.graph_c0;c13662.graph_c0;c145074.graph_c0;c15655.graph_c0;c15959.graph_c0;c20519.graph_c0;c23270.graph_c0;c26679.graph_c0;c26691.graph_c0;c28189.graph_c0;c28999.graph_c0;c30921.graph_c0;c31…	K00921+K00922+K00888+K00888+K00889+K00901+K01110+K00921+K00913+K02183+K00981+K01099+K00889+K01109+K02183+K00901+K05857+K00911+K00889+K02183+K01109+K02183+K00901+K05857+K05858+K02183+K02183+K05857+K05860+K05860+K05860+K00888+K00889+K02183+K01092+K00922+K00901+K02183+K15909+K01110+K02183+K05858+K00911+K02649+K02649+K05857+K00901+K01109+K00888+K02183+K02649+K05857+K01108+K02649+K02183+K03084+K02183+…
Sphingolipid signaling pathway	ko04071	137	c104814.graph_c0;c10573.graph_c0;c117218.graph_c0;c118384.graph_c0;c12079.graph_c0;c12747.graph_c0;c12830.graph_c0;c13025.graph_c0;c13224.graph_c0;c13294.graph_c0;c13700.graph_c0;c19651.graph_c0;c21231.graph_c0;c24612.graph_c0;c28136.graph_c0;c28756.graph_c0;c29160.graph_c0;c30057.graph_c0;c31164.graph_c0;c31318.graph_c0;c32660.graph_c0;c34303.graph_c0;c37615.graph_c0;c37660.graph_c0;c38810.graph…	K00922+K11583+K00654+K04293+K04726+K04630+K04382+K04712+K06276+K04292+K04354+K11584+K04426+K04426+K05703+K04630+K04456+K13242+K05858+K01441+K05703+K04369+K00922+K11584+K04441+K04392+K04441+K01110+K07860+K18050+K04630+K04630+K11583+K05858+K00654+K03456+K04710+K02833+K02649+K02649+K04630+K04456+K00654+K00654+K12348+K04288+K18050+K02161+K12350+K07828+K02649+K04451+K04456+K03158+K02649+K04366+K03456+…
Neuroactive ligand-receptor interaction	ko04080	156	c101315.graph_c0;c105480.graph_c0;c106442.graph_c0;c107900.graph_c0;c10853.graph_c0;c108578.graph_c0;c10942.graph_c0;c110580.graph_c0;c111593.graph_c0;c114559.graph_c0;c118384.graph_c0;c12234.graph_c0;c126795.graph_c0;c12720.graph_c0;c129245.graph_c0;c132221.graph_c0;c13294.graph_c0;c135233.graph_c0;c135428.graph_c0;c137037.graph_c0;c142695.graph_c0;c15821.graph_c0;c21903.graph_c0;c23949.graph_c0…	K04238+K04588+K04153+K04583+K04272+K05202+K05175+K04263+K04589+K04142+K04293+K04260+K04586+K04174+K04815+K04234+K04292+K04579+K04818+K04586+K04615+K04234+K04272+K05213+K04332+K04223+K04010+K04580+K04812+K04218+K04267+K04263+K04163+K04199+K04199+K05186+K04137+K04150+K04291+K04279+K05215+K05175+K04296+K05205+K04249+K04617+K04163+K04163+K04149+K05214+K01313+K04291+K05213+K04249+K04807+K05770+K04236+…
Cell cycle	ko04110	158	c102380.graph_c0;c12765.graph_c0;c12816.graph_c0;c12859.graph_c0;c12905.graph_c1;c13012.graph_c0;c13018.graph_c0;c14049.graph_c0;c14186.graph_c0;c16475.graph_c0;c23301.graph_c0;c24803.graph_c0;c25894.graph_c0;c28075.graph_c0;c28447.graph_c0;c28933.graph_c0;c29323.graph_c0;c29826.graph_c0;c29848.graph_c0;c29957.graph_c0;c30397.graph_c0;c30578.graph_c0;c31543.graph_c0;c31722.graph_c0;c34886.graph_c…	K02540+K04498+K03868+K06625+K06624+K02089+K03347+K06622+K04682+K06636+K06631+K06067+K06669+K06638+K04685+K06630+K03875+K05868+K16198+K02542+K04802+K06669+K03094+K06618+K03083+K04500+K16197+K03354+K03357+K03083+K06670+K10151+K04498+K04501+K06630+K09389+K04377+K06626+K04402+K03363+K06067+K06632+K06637+K06644+K02087+K06635+K03083+K03875+K06623+K13377+K02202+K16197+K04683+K06630+K06630+K02180+K06636+…
Oocyte meiosis	ko04114	144	c112305.graph_c0;c113227.graph_c0;c113837.graph_c0;c12816.graph_c0;c12830.graph_c0;c13018.graph_c0;c13244.graph_c0;c15677.graph_c0;c16475.graph_c0;c19651.graph_c0;c21910.graph_c0;c22152.graph_c0;c22858.graph_c0;c23301.graph_c0;c23340.graph_c0;c25894.graph_c0;c26679.graph_c0;c28189.graph_c0;c28933.graph_c0;c29163.graph_c0;c29848.graph_c0;c30222.graph_c0;c30578.graph_c0;c31479.graph_c0;c31543.graph…	K06269+K08045+K02183+K03868+K04382+K03347+K02602+K08557+K06636+K11584+K08045+K08694+K04515+K06631+K08836+K06669+K02183+K02183+K06630+K08044+K16198+K04373+K06669+K02183+K03094+K02183+K02602+K02183+K11584+K05459+K16197+K08044+K02183+K02602+K04348+K03354+K03357+K04345+K06630+K02602+K06626+K02183+K06269+K03363+K04345+K04345+K02087+K06635+K03456+K04373+K06269+K06269+K03456+K16197+K08557+K04348+K05087+…
p53 signaling pathway	ko04115	83	c114791.graph_c0;c119220.graph_c0;c120176.graph_c0;c12051.graph_c0;c12079.graph_c0;c12859.graph_c0;c13012.graph_c0;c14067.graph_c0;c19920.graph_c0;c23148.graph_c0;c25178.graph_c0;c29826.graph_c0;c30176.graph_c0;c30586.graph_c0;c33057.graph_c0;c35116.graph_c0;c35116.graph_c1;c36749.graph_c0;c38209.graph_c0;c39832.graph_c0;c40012.graph_c0;c40725.graph_c0;c41104.graph_c0;c41488.graph_c0;c41878.graph…	K08738+K10128+K10148+K10141+K04726+K06625+K02089+K10134+K10148+K04596+K07207+K05868+K16857+K16857+K04390+K10808+K10808+K10140+K05459+K10131+K10133+K10151+K08738+K01110+K06626+K04402+K06644+K02087+K10127+K10136+K10141+K02187+K10145+K10143+K10147+K06643+K06626+K04402+K04451+K04596+K06626+K07207+K10137+K10141+K02206+K10135+K10138+K04728+K02084+K10146+K04402+K10135+K10141+K04506+K06509+K03982+K10142+…
Ubiquitin mediated proteolysis	ko04120	249	c100705.graph_c0;c103905.graph_c0;c103971.graph_c0;c10461.graph_c0;c10818.graph_c0;c110228.graph_c0;c110276.graph_c0;c11082.graph_c0;c11180.graph_c0;c113328.graph_c0;c114590.graph_c0;c116859.graph_c0;c117380.graph_c0;c122103.graph_c0;c124672.graph_c0;c12755.graph_c0;c12816.graph_c0;c12886.graph_c0;c13018.graph_c0;c130533.graph_c0;c13102.graph_c0;c13228.graph_c0;c13789.graph_c0;c139171.graph_c0;c1…	K10601+K10596+K10609+K03868+K04506+K10595+K10686+K04416+K10594+K03869+K10597+K03094+K10601+K10595+K10583+K10573+K03868+K03873+K03347+K13305+K10577+K10264+K10447+K10589+K04649+K06689+K06689+K10688+K10610+K10581+K03178+K04554+K04506+K10573+K04506+K04416+K10590+K10583+K10579+K10595+K04416+K10605+K03872+K10144+K04416+K10576+K10586+K10599+K10610+K04506+K10579+K10583+K03875+K02207+K06689+K10582+K10611+…
Sulfur relay system	ko04122	14	c114023.graph_c0;c24254.graph_c1;c29168.graph_c0;c45843.graph_c1;c46947.graph_c0;c48612.graph_c0;c51011.graph_c0;c57757.graph_c0;c57845.graph_c0;c57845.graph_c1;c69085.graph_c0;c70201.graph_c0;c77512.graph_c0;c99059.graph_c0;	K01011+K01011+K04487+K11996+K00566+K01011+K03635+K14168+K03639+K03639+K04487+K01011+K03635+K04487
SNARE interactions in vesicular transport	ko04130	43	c106467.graph_c0;c11815.graph_c0;c13112.graph_c0;c131633.graph_c0;c14314.graph_c0;c28863.graph_c0;c30058.graph_c0;c30253.graph_c0;c34625.graph_c0;c38953.graph_c0;c39156.graph_c0;c40245.graph_c0;c40560.graph_c0;c42092.graph_c0;c43958.graph_c0;c45606.graph_c0;c46140.graph_c0;c46406.graph_c0;c47640.graph_c0;c49608.graph_c1;c4964.graph_c0;c49816.graph_c0;c50172.graph_c0;c50435.graph_c0;c50507.graph_c…	K08515+K08510+K08501+K08487+K08486+K08488+K13505+K08514+K08515+K08516+K08516+K08504+K08492+K04560+K13502+K08512+K08501+K08493+K08509+K08490+K08486+K08508+K08487+K08498+K08486+K08493+K08486+K08507+K08513+K08504+K08489+K08515+K08497+K08491+K08496+K08495+K08498+K08515+K08488+K08504+K08517+K04560+K08493
Regulation of autophagy	ko04140	47	c102126.graph_c0;c12974.graph_c1;c136400.graph_c0;c14446.graph_c0;c16997.graph_c0;c36524.graph_c0;c37618.graph_c0;c39331.graph_c0;c40459.graph_c0;c43385.graph_c0;c43884.graph_c0;c44376.graph_c0;c45354.graph_c0;c49236.graph_c0;c49727.graph_c0;c50789.graph_c0;c51196.graph_c0;c51813.graph_c0;c52802.graph_c1;c53223.graph_c0;c54015.graph_c0;c54388.graph_c0;c55902.graph_c0;c56347.graph_c0;c56347.graph_…	K07198+K08341+K08334+K08341+K07198+K07198+K08342+K08334+K07198+K08336+K08341+K07198+K17888+K08341+K08342+K08337+K07198+K08342+K17889+K08341+K07198+K08331+K08342+K08269+K08269+K08269+K17890+K17890+K07198+K17890+K08333+K00914+K07198+K08339+K08269+K08269+K07198+K08343+K08341+K07198+K07198+K07198+K08341+K08332+K07198+K07198+K08341
Protein processing in endoplasmic reticulum	ko04141	318	c100282.graph_c0;c100705.graph_c0;c102231.graph_c0;c102629.graph_c0;c102719.graph_c0;c102781.graph_c0;c10461.graph_c0;c108327.graph_c0;c10848.graph_c0;c109925.graph_c0;c114590.graph_c0;c114920.graph_c0;c116859.graph_c0;c117380.graph_c0;c12816.graph_c0;c12890.graph_c0;c129786.graph_c0;c12994.graph_c1;c13018.graph_c0;c13047.graph_c0;c13068.graph_c0;c13114.graph_c0;c13124.graph_c0;c13221.graph_c0;c1…	K01456+K10601+K08653+K13989+K01230+K08057+K03868+K14018+K07953+K09556+K10597+K09487+K03094+K10601+K03868+K12670+K11718+K09517+K03347+K04374+K08056+K10839+K13525+K14012+K10956+K03237+K06689+K09503+K09521+K06689+K09487+K04079+K09517+K13719+K12666+K04554+K08057+K14025+K10666+K04426+K07342+K03283+K01230+K04426+K10666+K07151+K13989+K10839+K04571+K14016+K09490+K14006+K12275+K12667+K09490+K06689+K13989+…
Lysosome	ko04142	191	c100786.graph_c0;c10109.graph_c0;c102102.graph_c0;c103715.graph_c0;c112321.graph_c0;c113479.graph_c0;c12389.graph_c0;c12724.graph_c0;c12726.graph_c0;c127812.graph_c0;c12827.graph_c0;c12851.graph_c0;c12855.graph_c0;c12876.graph_c0;c12916.graph_c0;c12920.graph_c0;c13086.graph_c0;c133068.graph_c0;c13694.graph_c0;c13706.graph_c0;c140397.graph_c0;c140568.graph_c0;c15093.graph_c0;c15662.graph_c0;c16377…	K01382+K06546+K01202+K01052+K12311+K12347+K05656+K13444+K12399+K12400+K12373+K01366+K03662+K03661+K12387+K13443+K06546+K01379+K02155+K01201+K06562+K12398+K02146+K12311+K01074+K12401+K12311+K01379+K02154+K12393+K08239+K12394+K12402+K01074+K02144+K12373+K01134+K02154+K01371+K02154+K01444+K06528+K12392+K01192+K06528+K01192+K01192+K12392+K12382+K12387+K02144+K12387+K02146+K08568+K04645+K01369+K01365+…
Endocytosis	ko04144	350	c100117.graph_c0;c10588.graph_c0;c10679.graph_c0;c107813.graph_c0;c107868.graph_c0;c10833.graph_c0;c111946.graph_c0;c113120.graph_c0;c114559.graph_c0;c115235.graph_c0;c116757.graph_c0;c117906.graph_c0;c119805.graph_c0;c12111.graph_c0;c122039.graph_c0;c12296.graph_c0;c123152.graph_c0;c123485.graph_c0;c12529.graph_c0;c12610.graph_c0;c12874.graph_c0;c12887.graph_c0;c13005.graph_c0;c13033.graph_c0;c1…	K05099+K11247+K07904+K07905+K01115+K00889+K12486+K18442+K04142+K18443+K11866+K11824+K01528+K08291+K01528+K12199+K11826+K12494+K05704+K12495+K12193+K11826+K05094+K01528+K12184+K13305+K00889+K12189+K12191+K05704+K12491+K12493+K04439+K12183+K01528+K13712+K05069+K12191+K07889+K17848+K03283+K12489+K00889+K07897+K11827+K04361+K05091+K12471+K12483+K07889+K07905+K12470+K07888+K12200+K07897+K05704+K11866+…
Phagosome	ko04145	228	c100938.graph_c0;c102781.graph_c0;c104073.graph_c0;c10632.graph_c0;c107149.graph_c0;c107574.graph_c0;c107627.graph_c0;c10803.graph_c0;c108092.graph_c0;c109958.graph_c0;c111527.graph_c0;c1118.graph_c0;c111807.graph_c0;c115662.graph_c0;c11920.graph_c0;c119993.graph_c0;c12371.graph_c0;c12855.graph_c0;c12876.graph_c0;c128984.graph_c0;c12942.graph_c0;c13187.graph_c0;c132425.graph_c0;c13268.graph_c0;c1…	K00921+K08057+K06560+K06481+K04659+K07374+K05692+K07374+K08008+K08008+K00921+K12560+K07374+K08010+K06481+K08763+K06856+K03662+K03661+K03990+K07375+K02152+K13882+K10956+K02155+K06752+K03990+K02146+K10414+K02150+K05692+K02154+K08057+K08012+K07889+K07342+K10414+K04392+K07897+K02144+K06498+K10414+K06481+K08008+K02154+K07889+K07888+K07897+K08488+K04659+K04659+K13813+K02147+K13505+K02154+K16857+K16857+…
Peroxisome	ko04146	147	c100417.graph_c0;c102508.graph_c0;c103809.graph_c0;c104344.graph_c0;c115508.graph_c0;c126721.graph_c0;c12940.graph_c0;c13153.graph_c0;c14096.graph_c0;c15533.graph_c0;c15648.graph_c0;c1740.graph_c0;c19077.graph_c0;c19188.graph_c0;c19420.graph_c0;c19630.graph_c0;c19895.graph_c0;c22414.graph_c0;c23186.graph_c0;c24465.graph_c0;c24688.graph_c0;c24856.graph_c0;c25824.graph_c0;c27193.graph_c0;c28146.gra…	K13335+K13349+K07513+K13341+K00106+K13335+K00031+K11187+K13273+K12261+K07514+K13345+K01897+K11147+K01897+K07514+K00031+K01578+K00232+K01897+K12261+K00232+K11187+K12405+K04565+K04564+K00869+K11147+K13343+K07514+K03781+K11517+K11147+K04565+K13241+K08764+K13347+K08726+K13241+K13343+K00232+K13343+K12663+K01897+K01897+K01640+K13239+K11147+K12405+K13299+K05677+K07514+K13346+K13239+K00477+K07513+K13355+…
mTOR signaling pathway	ko04150	112	c100658.graph_c0;c102126.graph_c0;c104814.graph_c0;c110369.graph_c0;c111251.graph_c0;c11836.graph_c0;c122701.graph_c0;c122760.graph_c0;c13035.graph_c0;c13176.graph_c0;c13224.graph_c0;c16997.graph_c0;c17053.graph_c0;c18915.graph_c0;c25178.graph_c0;c27852.graph_c0;c27892.graph_c1;c28822.graph_c0;c29160.graph_c0;c30194.graph_c0;c30222.graph_c0;c31382.graph_c0;c34479.graph_c0;c34831.graph_c0;c35848.g…	K04371+K07198+K00922+K08272+K01110+K16186+K07203+K04456+K07208+K16186+K06276+K07198+K08267+K08267+K07207+K03258+K03259+K07203+K04456+K08268+K04373+K07204+K08267+K02991+K08267+K07198+K08266+K00922+K05459+K02991+K03259+K07198+K01110+K08270+K04373+K07198+K02649+K02649+K03259+K04456+K04373+K04688+K16185+K16184+K08272+K02991+K05448+K07205+K07298+K02649+K03259+K04456+K16186+K07207+K02649+K02991+K04365+…
PI3K-Akt signaling pathway	ko04151	427	c100117.graph_c0;c103766.graph_c0;c104814.graph_c0;c10573.graph_c0;c10632.graph_c0;c107132.graph_c0;c107149.graph_c0;c112388.graph_c0;c114647.graph_c0;c11485.graph_c0;c11626.graph_c0;c116644.graph_c0;c11920.graph_c0;c12371.graph_c0;c124287.graph_c0;c12830.graph_c0;c12859.graph_c0;c12905.graph_c1;c12907.graph_c0;c12919.graph_c0;c12957.graph_c0;c12960.graph_c0;c13005.graph_c0;c13008.graph_c0;c13012…	K05099+K05460+K00922+K11583+K06481+K05072+K04659+K06591+K06591+K06252+K04362+K06238+K06481+K06856+K09420+K04382+K06625+K06624+K06236+K06253+K06236+K06252+K05094+K04536+K02089+K07208+K04374+K06252+K04465+K05460+K06276+K06238+K06250+K06590+K04354+K06237+K04358+K04359+K04362+K06249+K06240+K11584+K06240+K05069+K06238+K04737+K06240+K10605+K05103+K07207+K06481+K04737+K04361+K06240+K05091+K04358+K12230+…
AMPK signaling pathway	ko04152	149	c104326.graph_c0;c104814.graph_c0;c10573.graph_c0;c105854.graph_c0;c107292.graph_c0;c10982.graph_c0;c112264.graph_c0;c115776.graph_c0;c12830.graph_c0;c12995.graph_c0;c13035.graph_c0;c13224.graph_c0;c13329.graph_c0;c13700.graph_c0;c19038.graph_c0;c19651.graph_c0;c22414.graph_c0;c25178.graph_c0;c28595.graph_c0;c28615.graph_c0;c29160.graph_c0;c29192.graph_c0;c29460.graph_c0;c29719.graph_c0;c30987.gr…	K07187+K00922+K11583+K11262+K03841+K08765+K08765+K07200+K04382+K00850+K07208+K06276+K07359+K04354+K17445+K11584+K01578+K07207+K07905+K07297+K04456+K00850+K07200+K07877+K08765+K07187+K00922+K11584+K05459+K03234+K16333+K07191+K07200+K17532+K11583+K06259+K07199+K16333+K09048+K03456+K00507+K04527+K00850+K02649+K02649+K01084+K04456+K05087+K04688+K16184+K08272+K00693+K07205+K06627+K06627+K07298+K07200+…
Apoptosis	ko04210	137	c101543.graph_c0;c104814.graph_c0;c105158.graph_c0;c108158.graph_c0;c108610.graph_c0;c109679.graph_c0;c110365.graph_c0;c113518.graph_c0;c114715.graph_c0;c114791.graph_c0;c117895.graph_c0;c118359.graph_c0;c119075.graph_c0;c12079.graph_c0;c122653.graph_c0;c138715.graph_c0;c17208.graph_c0;c18605.graph_c0;c19588.graph_c0;c20482.graph_c0;c21635.graph_c0;c23218.graph_c0;c23989.graph_c0;c25353.graph_c0;…	K04730+K00922+K04733+K04733+K04733+K04733+K04733+K04730+K04383+K08738+K04733+K04730+K04730+K04726+K04730+K04733+K04733+K04730+K04733+K04730+K04737+K04738+K04732+K04733+K04730+K04733+K04737+K04733+K04733+K04739+K04456+K04732+K04733+K04390+K04733+K04738+K04733+K00922+K04730+K04733+K04348+K04345+K08738+K02582+K04345+K04345+K01367+K01367+K02649+K02649+K04733+K04738+K04456+K04348+K04733+K02373+K02187+…
Cardiac muscle contraction	ko04260	75	c111034.graph_c0;c11881.graph_c0;c12405.graph_c0;c12869.graph_c0;c12931.graph_c0;c12939.graph_c0;c12952.graph_c0;c12953.graph_c0;c13258.graph_c0;c137567.graph_c0;c141306.graph_c0;c19223.graph_c0;c19424.graph_c0;c19487.graph_c0;c20588.graph_c0;c21286.graph_c0;c22890.graph_c0;c25546.graph_c0;c28089.graph_c0;c28282.graph_c1;c29305.graph_c0;c31508.graph_c0;c31562.graph_c0;c32011.graph_c0;c38584.graph…	K02262+K02265+K01540+K02270+K00419+K02264+K09290+K02270+K02266+K17751+K04962+K04851+K04863+K17751+K02263+K01540+K01540+K04851+K02263+K10375+K00413+K00413+K02264+K04863+K04870+K02261+K04862+K02263+K00412+K00415+K01540+K00412+K04850+K00417+K00414+K10373+K02262+K10374+K01539+K04864+K02256+K02256+K02267+K12749+K00411+K01540+K04862+K05742+K04869+K04862+K04858+K02273+K02265+K02267+K00418+K00416+K02271+…
Adrenergic signaling in cardiomyocytes	ko04261	183	c104814.graph_c0;c10573.graph_c0;c112305.graph_c0;c113227.graph_c0;c113837.graph_c0;c114559.graph_c0;c12405.graph_c0;c12747.graph_c0;c12830.graph_c0;c12952.graph_c0;c13047.graph_c0;c13700.graph_c0;c137567.graph_c0;c141306.graph_c0;c19223.graph_c0;c19424.graph_c0;c19487.graph_c0;c19651.graph_c0;c21286.graph_c0;c21910.graph_c0;c22858.graph_c0;c22890.graph_c0;c25546.graph_c0;c26518.graph_c0;c26679.g…	K00922+K11583+K06269+K08045+K02183+K04142+K01540+K04630+K04382+K09290+K04374+K04354+K17751+K04962+K04851+K04863+K17751+K11584+K01540+K08045+K04515+K01540+K04851+K04445+K02183+K02183+K10375+K04630+K04456+K08044+K05858+K02183+K02183+K04863+K04137+K02183+K00922+K11584+K04445+K08044+K04870+K02183+K04632+K04441+K04862+K04345+K04845+K04441+K04351+K01540+K04630+K04630+K11583+K02183+K06269+K05850+K05858+…
Vascular smooth muscle contraction	ko04270	132	c108746.graph_c0;c109495.graph_c0;c110552.graph_c0;c110580.graph_c0;c112305.graph_c0;c113227.graph_c0;c113837.graph_c0;c11986.graph_c0;c13058.graph_c0;c137603.graph_c0;c16489.graph_c0;c18164.graph_c0;c19223.graph_c0;c21910.graph_c0;c25546.graph_c0;c26679.graph_c0;c28109.graph_c0;c28129.graph_c0;c28189.graph_c0;c29057.graph_c0;c29163.graph_c0;c29956.graph_c0;c30932.graph_c0;c31164.graph_c0;c31206.…	K01047+K00907+K16342+K04263+K06269+K08045+K02183+K01047+K12315+K18052+K12328+K08845+K04851+K08045+K04851+K02183+K12751+K12315+K02183+K08845+K08044+K08448+K04267+K05858+K04263+K02183+K02183+K04369+K04137+K02183+K00907+K08044+K02183+K04632+K04936+K16342+K12755+K04345+K08447+K05274+K18050+K02183+K06269+K05858+K04345+K04345+K12751+K12751+K06269+K06270+K06269+K04850+K04937+K18050+K12330+K02183+K04939+…
Wnt signaling pathway	ko04310	197	c100880.graph_c0;c102386.graph_c0;c10461.graph_c0;c105185.graph_c0;c107891.graph_c0;c10818.graph_c0;c11201.graph_c0;c11406.graph_c0;c116009.graph_c0;c116859.graph_c0;c12619.graph_c0;c126536.graph_c0;c12714.graph_c0;c12736.graph_c0;c12738.graph_c0;c12742.graph_c0;c12765.graph_c0;c12816.graph_c0;c12923.graph_c0;c13009.graph_c0;c13018.graph_c0;c13177.graph_c0;c13177.graph_c1;c13193.graph_c0;c131981.…	K01064+K02085+K03868+K04345+K00714+K04506+K03115+K08960+K00445+K03094+K00181+K04427+K02166+K04496+K04493+K04496+K04498+K03868+K04448+K03213+K03347+K17334+K17334+K02432+K04499+K02353+K04508+K04506+K04506+K04392+K02165+K04515+K02235+K02842+K04496+K04499+K02432+K04506+K02105+K02375+K02166+K03097+K05858+K03068+K03094+K08957+K03209+K03094+K03083+K02620+K02329+K00572+K04348+K04392+K02157+K03083+K04345+…
Dorso-ventral axis formation	ko04320	39	c100658.graph_c0;c10105.graph_c0;c13244.graph_c0;c26170.graph_c0;c28149.graph_c0;c35206.graph_c0;c38966.graph_c0;c39424.graph_c0;c40047.graph_c0;c40047.graph_c1;c40243.graph_c0;c41730.graph_c0;c42968.graph_c0;c43484.graph_c0;c46520.graph_c0;c47247.graph_c0;c50583.graph_c0;c51072.graph_c0;c52150.graph_c1;c53143.graph_c0;c53409.graph_c0;c53409.graph_c1;c53409.graph_c2;c54105.graph_c0;c56564.graph_c…	K04371+K02156+K02602+K04361+K02599+K02602+K02599+K02602+K02599+K02599+K04361+K02602+K04361+K02599+K02602+K02678+K02599+K02098+K04371+K04368+K02599+K02599+K02599+K07827+K02599+K02599+K02602+K04364+K03099+K03211+K03211+K02098+K03099+K02156+K02098+K02156+K04368+K02644+K04371
Notch signaling pathway	ko04330	75	c12736.graph_c0;c12742.graph_c0;c12765.graph_c0;c13175.graph_c0;c13685.graph_c0;c13929.graph_c0;c24803.graph_c0;c28149.graph_c0;c28250.graph_c0;c28632.graph_c0;c28798.graph_c0;c29063.graph_c0;c32361.graph_c0;c38966.graph_c0;c39272.graph_c0;c40047.graph_c0;c40047.graph_c1;c40883.graph_c0;c41130.graph_c0;c41521.graph_c0;c41830.graph_c0;c43138.graph_c0;c43259.graph_c0;c43484.graph_c0;c44544.graph_c0…	K04496+K04496+K04498+K06066+K06058+K02353+K06067+K02599+K04496+K06170+K06063+K06065+K06054+K02599+K05948+K02599+K02599+K04498+K06057+K06058+K04496+K06171+K06067+K02599+K06058+K04505+K06058+K06057+K05948+K06051+K06061+K02353+K06053+K06172+K02353+K06065+K05948+K06058+K02599+K02353+K06052+K06058+K02599+K02599+K02599+K06061+K06061+K04498+K04498+K02353+K06059+K06062+K06171+K06057+K06052+K02599+K02599+…
Hedgehog signaling pathway	ko04340	65	c100880.graph_c0;c105185.graph_c0;c107891.graph_c0;c11406.graph_c0;c116009.graph_c0;c118104.graph_c0;c12745.graph_c0;c13141.graph_c0;c24701.graph_c0;c31904.graph_c0;c33156.graph_c0;c34886.graph_c0;c38156.graph_c0;c38423.graph_c0;c40289.graph_c0;c40343.graph_c0;c41201.graph_c0;c41602.graph_c0;c41791.graph_c0;c43059.graph_c0;c43680.graph_c0;c43692.graph_c0;c43692.graph_c1;c43821.graph_c0;c44123.gra…	K01064+K04345+K00714+K08960+K00445+K08959+K04662+K11989+K06232+K08957+K03209+K03083+K00572+K08958+K03083+K04345+K11989+K08960+K11990+K08957+K04345+K00408+K00408+K04345+K06226+K03083+K04662+K03083+K01357+K06230+K06225+K01384+K11989+K06229+K00444+K11101+K03083+K03362+K06234+K01064+K01558+K06230+K06231+K08958+K08958+K04345+K16798+K16797+K16798+K00444+K03362+K08960+K08960+K06230+K11101+K06228+K06228+…
TGF-beta signaling pathway	ko04350	98	c100658.graph_c0;c102198.graph_c0;c102980.graph_c0;c10409.graph_c0;c10461.graph_c0;c106538.graph_c0;c11479.graph_c0;c116859.graph_c0;c12745.graph_c0;c12765.graph_c0;c12816.graph_c0;c12830.graph_c0;c12893.graph_c0;c12954.graph_c0;c13018.graph_c0;c130184.graph_c0;c13028.graph_c0;c130763.graph_c0;c13693.graph_c0;c14186.graph_c0;c14927.graph_c0;c28447.graph_c0;c30176.graph_c0;c30559.graph_c0;c30586.g…	K04371+K04382+K16622+K04665+K03868+K04667+K04667+K03094+K04662+K04498+K03868+K04382+K17694+K04680+K03347+K13578+K04660+K16622+K04658+K04682+K04672+K04685+K16857+K16791+K16857+K03094+K03094+K04657+K04657+K04500+K04667+K04678+K16622+K04498+K04501+K04675+K04377+K04670+K04382+K04677+K10162+K03456+K13377+K04662+K03456+K04388+K04683+K17693+K04688+K04677+K04657+K03456+K13375+K13375+K04382+K04371+K04664+…
Axon guidance	ko04360	166	c100117.graph_c0;c109947.graph_c0;c11187.graph_c0;c112695.graph_c0;c113685.graph_c0;c11500.graph_c0;c116932.graph_c0;c118049.graph_c0;c119492.graph_c0;c12605.graph_c0;c12747.graph_c0;c12936.graph_c0;c130010.graph_c0;c131603.graph_c0;c13177.graph_c0;c13177.graph_c1;c13526.graph_c0;c13572.graph_c0;c14457.graph_c0;c23523.graph_c0;c24674.graph_c0;c24704.graph_c0;c25489.graph_c0;c27398.graph_c0;c28136…	K05099+K06820+K05102+K06550+K06550+K06841+K05107+K06550+K06550+K06842+K04630+K05765+K06840+K06724+K17334+K17334+K05112+K05105+K06521+K05735+K05103+K07531+K06821+K16359+K05703+K06821+K07528+K04630+K07528+K06820+K06521+K05099+K05703+K05110+K06820+K06820+K06820+K05735+K06529+K04348+K06820+K04392+K03083+K06845+K07524+K07860+K04630+K04630+K07530+K04409+K06521+K05462+K06820+K06820+K07522+K02833+K04630+…
VEGF signaling pathway	ko04370	74	c104814.graph_c0;c110552.graph_c0;c12529.graph_c0;c13269.graph_c0;c29030.graph_c0;c29160.graph_c0;c30057.graph_c0;c34303.graph_c0;c37615.graph_c0;c38810.graph_c0;c38901.graph_c0;c39445.graph_c0;c39622.graph_c0;c40214.graph_c0;c40285.graph_c0;c41264.graph_c0;c41877.graph_c0;c43650.graph_c0;c44901.graph_c0;c44918.graph_c0;c44920.graph_c0;c45412.graph_c0;c46025.graph_c0;c46054.graph_c0;c46754.graph_…	K00922+K16342+K05704+K05704+K05704+K04456+K13242+K04369+K00922+K04441+K05760+K04348+K16342+K04392+K04444+K04441+K07860+K05760+K02833+K02649+K02649+K05704+K04456+K04348+K04393+K05448+K04443+K07828+K02649+K04456+K02649+K05725+K17447+K04366+K04348+K11987+K02649+K04444+K02677+K04371+K04718+K02649+K04718+K04441+K04368+K05098+K00922+K16342+K07827+K02649+K01116+K16342+K04718+K02649+K00922+K04456+K04399+…
Osteoclast differentiation	ko04380	133	c104814.graph_c0;c10920.graph_c0;c1118.graph_c0;c114715.graph_c0;c115662.graph_c0;c12923.graph_c0;c13031.graph_c0;c13270.graph_c0;c21417.graph_c0;c24391.graph_c0;c27806.graph_c0;c28136.graph_c0;c28376.graph_c0;c28415.graph_c0;c28435.graph_c0;c28704.graph_c0;c28949.graph_c0;c29160.graph_c0;c29489.graph_c0;c30113.graph_c0;c32660.graph_c0;c37615.graph_c0;c38810.graph_c0;c39158.graph_c0;c39237.graph_…	K00922+K07371+K12560+K04383+K08010+K04448+K04403+K04433+K08012+K06498+K08008+K05703+K14381+K04449+K01371+K04433+K05148+K04456+K04379+K09028+K05703+K00922+K04441+K05130+K14379+K04348+K04392+K14377+K03175+K04441+K09455+K14380+K07992+K04696+K04502+K02649+K02649+K07364+K07364+K04388+K04456+K04348+K05090+K04693+K09029+K04694+K07370+K02649+K07361+K04693+K08012+K06493+K04456+K03158+K14378+K02649+K04431+…
Hippo signaling pathway	ko04390	183	c100880.graph_c0;c102079.graph_c0;c102386.graph_c0;c102980.graph_c0;c10409.graph_c0;c107891.graph_c0;c112305.graph_c0;c116009.graph_c0;c120176.graph_c0;c12745.graph_c0;c12830.graph_c0;c12880.graph_c0;c12954.graph_c0;c12996.graph_c0;c130184.graph_c0;c130763.graph_c0;c13193.graph_c0;c132804.graph_c0;c13700.graph_c0;c13929.graph_c0;c14114.graph_c0;c19920.graph_c0;c218.graph_c0;c23174.graph_c0;c24191…	K01064+K05689+K02085+K16622+K04665+K00714+K06269+K00445+K10148+K04662+K04382+K05691+K04680+K09448+K13578+K16622+K02432+K06092+K04354+K02353+K09448+K10148+K06092+K02235+K02842+K16175+K02432+K02105+K06630+K02375+K16821+K03209+K02620+K06094+K04500+K00572+K16197+K09448+K06827+K16819+K16175+K02157+K03083+K16622+K10151+K04501+K08960+K02375+K04377+K06269+K02432+K00408+K00408+K16686+K16682+K16685+K03456+…
Hippo signaling pathway - fly	ko04391	10	c120886.graph_c0;c35459.graph_c0;c41144.graph_c0;c49074.graph_c0;c52630.graph_c0;c56212.graph_c0;c70738.graph_c0;c73585.graph_c0;c8803.graph_c0;c96572.graph_c0;	K16197+K04354+K06630+K05692+K06630+K06630+K06630+K05692+K06630+K05692
Focal adhesion	ko04510	338	c100117.graph_c0;c100713.graph_c0;c103766.graph_c0;c104814.graph_c0;c10632.graph_c0;c10706.graph_c0;c107149.graph_c0;c109495.graph_c0;c112305.graph_c0;c112388.graph_c0;c114647.graph_c0;c11485.graph_c0;c116644.graph_c0;c11761.graph_c0;c11920.graph_c0;c12529.graph_c0;c12907.graph_c0;c12919.graph_c0;c12923.graph_c0;c12957.graph_c0;c12960.graph_c0;c12968.graph_c0;c13081.graph_c0;c131114.graph_c0;c131…	K05099+K17449+K05460+K00922+K06481+K06271+K04659+K00907+K06269+K06591+K06591+K06252+K06238+K05699+K06481+K05704+K06236+K06253+K04448+K06236+K06252+K04353+K06252+K05460+K04437+K04437+K06272+K05699+K06276+K06273+K05704+K06238+K06250+K04437+K06590+K04375+K04437+K06237+K04359+K05730+K06249+K06240+K05730+K06240+K06238+K05735+K06240+K05733+K06481+K04361+K06240+K06240+K06252+K05703+K02105+K04659+K05704+…
ECM-receptor interaction	ko04512	155	c10632.graph_c0;c107149.graph_c0;c108838.graph_c0;c112388.graph_c0;c114647.graph_c0;c11485.graph_c0;c116644.graph_c0;c11920.graph_c0;c12907.graph_c0;c12919.graph_c0;c12957.graph_c0;c12960.graph_c0;c13081.graph_c0;c134195.graph_c0;c13446.graph_c0;c136806.graph_c0;c139548.graph_c0;c18694.graph_c0;c18773.graph_c0;c19886.graph_c0;c20369.graph_c0;c24008.graph_c0;c25445.graph_c0;c26208.graph_c0;c27786.…	K06481+K04659+K06261+K06591+K06591+K06252+K06238+K06481+K06236+K06253+K06236+K06252+K06252+K06238+K06250+K06590+K06237+K06249+K06240+K06240+K06238+K06240+K06481+K06240+K06240+K06252+K04659+K04659+K16857+K16857+K06476+K06584+K06240+K06238+K06236+K06240+K06236+K06252+K06240+K06590+K06236+K06236+K06249+K06236+K06259+K06588+K06243+K06252+K06236+K06484+K06236+K06236+K06252+K06236+K06252+K06266+K06238+…
Cell adhesion molecules (CAMs)	ko04514	147	c10065.graph_c0;c102079.graph_c0;c102949.graph_c0;c105904.graph_c0;c107224.graph_c0;c110200.graph_c0;c111057.graph_c0;c111594.graph_c0;c112388.graph_c0;c112695.graph_c0;c113685.graph_c0;c11418.graph_c0;c114647.graph_c0;c115892.graph_c0;c118049.graph_c0;c119492.graph_c0;c120432.graph_c0;c123296.graph_c0;c12834.graph_c0;c129585.graph_c0;c13537.graph_c0;c13538.graph_c0;c136806.graph_c0;c137103.graph…	K06087+K05689+K06779+K06520+K06496+K06478+K06759+K06087+K06591+K06550+K06550+K06087+K06591+K06548+K06550+K06550+K06797+K06456+K06087+K06757+K06781+K06477+K06590+K06456+K06752+K06780+K03161+K06087+K06491+K06496+K06548+K06087+K05413+K06759+K06809+K16359+K06736+K06787+K06087+K06584+K16360+K06780+K06759+K06796+K06796+K06087+K06087+K06531+K06752+K07378+K16360+K16336+K07378+K06590+K06461+K06752+K06752+…
Adherens junction	ko04520	119	c100117.graph_c0;c102079.graph_c0;c11041.graph_c0;c11626.graph_c0;c11761.graph_c0;c12529.graph_c0;c12765.graph_c0;c12880.graph_c0;c13136.graph_c0;c13198.graph_c0;c13269.graph_c0;c17718.graph_c0;c26170.graph_c0;c28136.graph_c0;c28824.graph_c0;c28988.graph_c1;c29030.graph_c0;c30234.graph_c0;c30825.graph_c0;c32064.graph_c0;c32507.graph_c0;c32660.graph_c0;c35233.graph_c0;c36814.graph_c0;c37668.graph_…	K05099+K05689+K06084+K04362+K05699+K05704+K04498+K05691+K05707+K05699+K05704+K04362+K04361+K05703+K02105+K05696+K05704+K05699+K03097+K05099+K05697+K05703+K02620+K05699+K04500+K05699+K05699+K05690+K06531+K05699+K04392+K04361+K04498+K04501+K06083+K07860+K05700+K04361+K04527+K05704+K05699+K04388+K04490+K04362+K05087+K04393+K06082+K05083+K06592+K05699+K05747+K04468+K05697+K05692+K06531+K02620+K04427+…
Tight junction	ko04530	170	c10065.graph_c0;c103099.graph_c0;c10721.graph_c0;c111594.graph_c0;c11379.graph_c0;c11418.graph_c0;c11457.graph_c0;c11761.graph_c0;c118593.graph_c0;c12417.graph_c0;c12529.graph_c0;c12718.graph_c0;c12747.graph_c0;c12795.graph_c0;c12830.graph_c0;c12834.graph_c0;c12880.graph_c0;c13012.graph_c0;c13040.graph_c0;c131826.graph_c0;c13198.graph_c0;c13269.graph_c0;c132804.graph_c0;c13700.graph_c0;c137567.gr…	K06087+K05629+K07829+K06087+K05629+K06087+K06102+K05699+K06107+K18625+K05704+K10352+K04630+K06100+K04382+K06087+K05691+K02089+K07829+K10352+K05699+K05704+K06092+K04354+K17751+K18052+K10352+K04424+K06087+K06107+K17751+K06092+K06087+K18625+K06109+K07830+K04630+K02105+K06106+K05704+K04456+K06087+K05699+K10352+K04424+K03097+K10352+K06094+K05699+K06087+K05699+K05699+K18625+K06100+K06087+K12755+K05699+…
Gap junction	ko04540	98	c10803.graph_c0;c111807.graph_c0;c113227.graph_c0;c12529.graph_c0;c12747.graph_c0;c12942.graph_c0;c13269.graph_c0;c15020.graph_c0;c21910.graph_c0;c26170.graph_c0;c28756.graph_c0;c29030.graph_c0;c29163.graph_c0;c29965.graph_c0;c30787.graph_c0;c31164.graph_c0;c32249.graph_c0;c34303.graph_c0;c36048.graph_c0;c38483.graph_c0;c38567.graph_c0;c38736.graph_c1;c40243.graph_c0;c40343.graph_c0;c41534.graph_…	K07374+K07374+K08045+K05704+K04630+K07375+K05704+K04359+K08045+K04361+K04630+K05704+K08044+K05450+K04464+K05858+K07375+K04369+K04463+K07374+K08044+K04632+K04361+K04345+K07374+K04630+K04630+K07375+K04361+K05858+K04345+K04345+K02087+K07372+K02833+K04359+K04630+K05704+K04463+K07374+K04464+K07828+K08044+K07375+K04366+K08049+K04289+K07374+K07374+K02677+K04371+K05858+K12318+K04420+K05450+K04634+K04368+…
Signaling pathways regulating pluripotency of stem cells	ko04550	164	c100880.graph_c0;c102386.graph_c0;c104814.graph_c0;c106538.graph_c0;c107891.graph_c0;c11479.graph_c0;c116009.graph_c0;c11626.graph_c0;c12745.graph_c0;c128147.graph_c0;c12844.graph_c0;c12893.graph_c0;c12954.graph_c0;c13005.graph_c0;c130184.graph_c0;c13193.graph_c0;c13929.graph_c0;c17718.graph_c0;c23174.graph_c0;c24191.graph_c0;c27589.graph_c0;c28446.graph_c0;c28824.graph_c0;c29160.graph_c0;c29615.…	K01064+K02085+K00922+K04667+K00714+K04667+K00445+K04362+K04662+K13568+K18489+K17694+K04680+K05094+K13578+K02432+K02353+K04362+K02235+K02842+K09378+K02432+K02105+K04456+K11305+K02375+K16791+K03209+K09378+K04369+K18497+K00922+K04500+K00572+K05459+K04441+K04667+K02157+K03083+K05093+K04441+K04501+K04675+K02375+K04377+K04670+K02432+K04692+K00408+K00408+K11305+K11489+K09378+K02833+K02649+K02649+K11138+…
Complement and coagulation cascades	ko04610	60	c102426.graph_c0;c104111.graph_c0;c110583.graph_c0;c111024.graph_c0;c118919.graph_c0;c128984.graph_c0;c138954.graph_c0;c14948.graph_c0;c17700.graph_c0;c20717.graph_c0;c26243.graph_c0;c26419.graph_c0;c27244.graph_c0;c30551.graph_c0;c31821.graph_c0;c32764.graph_c0;c33912.graph_c0;c37061.graph_c0;c38680.graph_c0;c38680.graph_c1;c39017.graph_c0;c41239.graph_c0;c42662.graph_c0;c43407.graph_c0;c44593.g…	K03899+K01320+K03899+K03913+K03983+K03990+K03990+K03986+K03899+K03912+K04004+K04010+K03983+K04001+K03993+K01331+K03912+K01331+K01333+K01333+K03983+K03912+K01313+K03909+K03904+K03988+K03987+K03907+K01348+K03908+K01334+K03999+K04008+K03982+K03914+K01343+K04007+K03910+K03910+K03900+K03989+K03899+K03985+K04004+K03995+K01330+K03909+K03917+K04010+K01313+K03899+K01330+K04004+K03917+K03992+K04012+K01332+…
Platelet activation	ko04611	166	c104814.graph_c0;c10632.graph_c0;c10706.graph_c0;c108838.graph_c0;c109495.graph_c0;c110552.graph_c0;c110580.graph_c0;c112305.graph_c0;c113227.graph_c0;c11920.graph_c0;c12747.graph_c0;c12907.graph_c0;c12957.graph_c0;c12968.graph_c0;c13269.graph_c0;c135380.graph_c0;c21910.graph_c0;c25445.graph_c0;c28136.graph_c0;c28756.graph_c0;c29030.graph_c0;c29160.graph_c0;c29163.graph_c0;c30057.graph_c0;c30840.…	K00922+K06481+K06271+K06261+K00907+K16342+K04263+K06269+K08045+K06481+K04630+K06236+K06236+K04353+K05704+K04298+K08045+K06481+K05703+K04630+K05704+K04456+K08044+K13242+K06476+K05858+K04263+K05703+K05215+K00922+K00907+K08044+K04632+K04441+K06236+K06236+K16342+K04345+K04441+K06236+K06236+K04630+K04630+K06269+K06236+K05854+K05858+K04345+K04345+K06274+K06236+K03904+K06269+K02649+K02649+K04236+K06270+…
Antigen processing and presentation	ko04612	58	c100727.graph_c0;c10470.graph_c0;c104729.graph_c0;c105467.graph_c0;c12983.graph_c0;c13017.graph_c0;c13068.graph_c0;c136737.graph_c0;c137663.graph_c0;c28842.graph_c0;c29970.graph_c0;c33714.graph_c0;c33973.graph_c0;c38702.graph_c0;c39987.graph_c0;c40532.graph_c0;c40692.graph_c0;c42322.graph_c0;c43800.graph_c0;c44211.graph_c0;c44754.graph_c0;c44829.graph_c0;c44977.graph_c0;c45264.graph_c0;c46016.gra…	K08060+K06696+K08060+K08060+K06697+K09489+K08056+K09489+K06752+K06698+K06696+K08066+K03283+K08059+K06752+K05654+K08057+K03283+K01365+K03283+K06752+K06752+K04079+K08054+K06751+K01363+K06752+K10785+K08055+K01369+K06505+K05653+K05870+K08058+K08058+K04079+K08062+K06752+K03283+K01368+K08064+K08065+K06751+K08063+K01363+K08061+K08061+K06751+K03283+K03283+K03283+K03283+K06752+K08060+K06752+K03283+K06458+…
Renin-angiotensin system	ko04614	17	c132306.graph_c0;c20949.graph_c0;c22418.graph_c0;c36172.graph_c0;c55655.graph_c1;c58347.graph_c0;c58347.graph_c1;c58347.graph_c2;c58785.graph_c0;c61754.graph_c0;c67315.graph_c0;c73369.graph_c0;c78398.graph_c0;c80664.graph_c0;c872.graph_c0;c87826.graph_c0;c9097.graph_c0;	K01283+K11141+K11141+K11140+K01393+K01257+K01257+K01257+K01392+K11140+K11141+K11141+K01283+K09708+K08780+K11140+K11140
Toll-like receptor signaling pathway	ko04620	132	c101543.graph_c0;c104814.graph_c0;c105158.graph_c0;c108158.graph_c0;c108610.graph_c0;c109008.graph_c0;c109679.graph_c0;c110365.graph_c0;c113518.graph_c0;c117895.graph_c0;c118359.graph_c0;c119075.graph_c0;c122653.graph_c0;c12923.graph_c0;c13031.graph_c0;c13270.graph_c0;c134117.graph_c0;c13446.graph_c0;c138715.graph_c0;c141941.graph_c0;c17208.graph_c0;c18605.graph_c0;c19588.graph_c0;c20482.graph_c0…	K04730+K00922+K04733+K04733+K04733+K05404+K04733+K04733+K04730+K04733+K04730+K04730+K04730+K04448+K04403+K04433+K05404+K06250+K04733+K10161+K04733+K04730+K04733+K04730+K05413+K04733+K04730+K04733+K04733+K12499+K04733+K01371+K04433+K04456+K04379+K04733+K04733+K04369+K10159+K05401+K04733+K00922+K04730+K04441+K09447+K05130+K04733+K04392+K03175+K04441+K04432+K05400+K02649+K02649+K04733+K04456+K10160+…
NOD-like receptor signaling pathway	ko04621	52	c12086.graph_c0;c123497.graph_c0;c13031.graph_c0;c16119.graph_c0;c25806.graph_c0;c27086.graph_c0;c27643.graph_c1;c27860.graph_c0;c34607.graph_c0;c37175.graph_c0;c38810.graph_c0;c40030.graph_c0;c40145.graph_c0;c41034.graph_c0;c41264.graph_c0;c43861.graph_c0;c44977.graph_c0;c45322.graph_c0;c46547.graph_c0;c48563.graph_c0;c49205.graph_c0;c51209.graph_c0;c51211.graph_c0;c51294.graph_c0;c51908.graph_c…	K12794+K12794+K04403+K09487+K05482+K12499+K10165+K14624+K10165+K02581+K04441+K09487+K12797+K03175+K04441+K12799+K04079+K12795+K12803+K12803+K12804+K12794+K04427+K16060+K04079+K04371+K04441+K04467+K04467+K12797+K12797+K04404+K07209+K12793+K11859+K12796+K09487+K08846+K02580+K08727+K04398+K16060+K04735+K04735+K04734+K04441+K12803+K12798+K12803+K12796+K04441+K10165
RIG-I-like receptor signaling pathway	ko04622	67	c11055.graph_c0;c11082.graph_c0;c12639.graph_c0;c12787.graph_c0;c13293.graph_c0;c20476.graph_c0;c21892.graph_c0;c22257.graph_c0;c23128.graph_c0;c25583.graph_c0;c28222.graph_c0;c29778.graph_c0;c37175.graph_c0;c38810.graph_c0;c38974.graph_c0;c41034.graph_c0;c41264.graph_c0;c43355.graph_c0;c43385.graph_c0;c44352.graph_c0;c44525.graph_c0;c45151.graph_c0;c46816.graph_c1;c47222.graph_c0;c47242.graph_c0…	K00863+K04416+K11594+K12651+K11594+K12649+K04416+K11594+K04416+K04416+K09578+K11594+K02581+K04441+K09447+K03175+K04441+K12655+K08336+K12652+K11594+K12646+K02373+K09447+K12646+K12650+K12170+K05411+K12654+K02861+K04427+K12647+K03174+K05440+K05440+K04441+K04467+K04467+K00863+K12648+K12653+K07209+K05410+K08601+K08601+K12656+K10652+K10652+K03173+K07211+K02580+K04398+K08339+K05415+K04735+K04735+K04734+…
Cytosolic DNA-sensing pathway	ko04623	47	c105139.graph_c0;c15756.graph_c0;c23137.graph_c0;c25806.graph_c0;c27016.graph_c0;c27086.graph_c0;c28584.graph_c0;c30701.graph_c0;c31099.graph_c0;c37175.graph_c0;c38974.graph_c0;c42421.graph_c1;c43861.graph_c0;c43868.graph_c0;c45151.graph_c0;c46084.graph_c0;c47222.graph_c0;c47242.graph_c0;c50278.graph_c0;c50941.graph_c0;c51035.graph_c0;c51999.graph_c0;c52045.graph_c0;c53161.graph_c0;c53161.graph_c…	K14721+K03016+K03024+K05482+K12967+K12499+K03013+K03007+K03014+K02581+K09447+K03007+K12799+K17834+K12646+K03024+K09447+K12646+K05411+K12654+K02861+K03025+K03026+K04467+K04467+K12648+K03021+K03021+K07209+K12968+K05410+K14721+K03018+K03018+K03023+K07211+K08847+K03024+K02580+K05415+K03014+K04735+K03019+K04735+K03016+K04734+K02861
Jak-STAT signaling pathway	ko04630	124	c103360.graph_c0;c104814.graph_c0;c107132.graph_c0;c122760.graph_c0;c12765.graph_c0;c130338.graph_c0;c13306.graph_c0;c19941.graph_c0;c21355.graph_c0;c21635.graph_c0;c23158.graph_c0;c23218.graph_c0;c26134.graph_c0;c27637.graph_c0;c28638.graph_c0;c29160.graph_c0;c30216.graph_c0;c32507.graph_c0;c34911.graph_c0;c35348.graph_c0;c37615.graph_c0;c38543.graph_c0;c38804.graph_c0;c39158.graph_c0;c40285.gra…	K05064+K00922+K05072+K04456+K04498+K07293+K04703+K05069+K05064+K04737+K05138+K04738+K04737+K05138+K05433+K04456+K04705+K05697+K05074+K04738+K00922+K05055+K16065+K05130+K04701+K10151+K05059+K04498+K05070+K04377+K04702+K11225+K04692+K04696+K17383+K11222+K04703+K02649+K02649+K04738+K07293+K04456+K05060+K04693+K05134+K04694+K05057+K02649+K05079+K05697+K04703+K04693+K04456+K02649+K05056+K07293+K04570+…
Hematopoietic cell lineage	ko04640	73	c10632.graph_c0;c107132.graph_c0;c108838.graph_c0;c114715.graph_c0;c11920.graph_c0;c12371.graph_c0;c21635.graph_c0;c24391.graph_c0;c24494.graph_c0;c25445.graph_c0;c26134.graph_c0;c26452.graph_c0;c28483.graph_c0;c28578.graph_c0;c30840.graph_c0;c36172.graph_c0;c38543.graph_c0;c40660.graph_c0;c43307.graph_c0;c44249.graph_c0;c44694.graph_c0;c45257.graph_c0;c46251.graph_c0;c48439.graph_c0;c48964.graph…	K06481+K05072+K06261+K04383+K06481+K06856+K04737+K06498+K06448+K06481+K04737+K05091+K06460+K06469+K06476+K11140+K05055+K06503+K06259+K06461+K05454+K06484+K05090+K06475+K05079+K06493+K05056+K06474+K04391+K04008+K06485+K05453+K05453+K06256+K06256+K06256+K05090+K06482+K06461+K06856+K06457+K06483+K05071+K06480+K06480+K04386+K06448+K06448+K11140+K06856+K06481+K05091+K05079+K06259+K06448+K06448+K06476+…
Natural killer cell mediated cytotoxicity	ko04650	103	c100713.graph_c0;c104814.graph_c0;c11508.graph_c0;c12079.graph_c0;c12371.graph_c0;c130338.graph_c0;c132305.graph_c0;c17824.graph_c0;c19340.graph_c0;c24352.graph_c0;c24882.graph_c0;c26487.graph_c0;c26585.graph_c0;c28136.graph_c0;c29057.graph_c0;c31362.graph_c0;c32507.graph_c0;c32660.graph_c0;c33057.graph_c0;c34303.graph_c0;c34902.graph_c0;c35630.graph_c0;c35723.graph_c0;c35929.graph_c0;c37615.grap…	K17449+K00922+K07818+K04726+K06856+K07293+K06741+K05730+K05730+K05871+K07818+K07818+K07360+K05703+K08845+K05871+K05697+K05703+K04390+K04369+K05871+K07818+K05730+K05730+K00922+K05130+K04348+K07362+K04392+K05730+K07988+K07984+K07860+K07992+K05871+K04409+K02833+K02649+K02649+K07293+K04348+K07362+K02187+K07828+K02649+K07361+K05697+K02649+K04365+K17447+K04366+K07293+K07983+K04348+K06279+K02649+K02677+…
T cell receptor signaling pathway	ko04660	111	c104814.graph_c0;c110200.graph_c0;c12923.graph_c0;c13012.graph_c0;c13224.graph_c0;c137603.graph_c0;c17824.graph_c0;c18034.graph_c0;c18942.graph_c0;c19340.graph_c0;c23523.graph_c0;c26585.graph_c0;c28136.graph_c0;c29160.graph_c0;c29489.graph_c0;c30499.graph_c0;c32507.graph_c0;c32660.graph_c0;c34303.graph_c0;c35723.graph_c0;c35929.graph_c0;c37175.graph_c0;c37615.graph_c0;c38810.graph_c0;c38862.graph…	K00922+K06478+K04448+K02089+K06276+K18052+K05730+K03161+K07367+K05730+K05735+K07360+K05703+K04456+K04379+K05872+K05697+K05703+K04369+K05730+K05730+K02581+K00922+K04441+K05735+K04348+K07365+K07362+K03083+K05730+K04441+K04409+K12076+K02833+K02649+K02649+K07364+K07364+K04456+K04348+K07362+K10785+K07365+K06478+K07828+K02649+K07361+K05697+K04456+K02649+K04431+K04366+K04348+K04427+K02649+K07368+K04371+…
B cell receptor signaling pathway	ko04662	89	c104814.graph_c0;c10920.graph_c0;c12371.graph_c0;c12923.graph_c0;c17824.graph_c0;c18942.graph_c0;c19340.graph_c0;c27655.graph_c0;c29160.graph_c0;c29489.graph_c0;c30499.graph_c0;c32507.graph_c0;c34303.graph_c0;c35723.graph_c0;c35929.graph_c0;c37175.graph_c0;c37615.graph_c0;c39240.graph_c0;c39445.graph_c0;c40214.graph_c0;c40289.graph_c0;c40463.graph_c0;c41877.graph_c0;c43197.graph_c0;c44901.graph_c…	K00922+K07371+K06856+K04448+K05730+K07367+K05730+K12230+K04456+K04379+K05872+K05697+K04369+K05730+K05730+K02581+K00922+K15909+K04348+K04392+K03083+K05730+K07860+K05854+K02833+K02649+K02649+K12230+K04456+K04348+K07828+K07370+K02649+K05697+K04456+K02649+K03084+K04366+K04348+K02649+K07368+K05854+K04371+K04446+K02649+K06508+K04368+K04467+K04467+K00922+K07827+K07369+K07209+K05730+K02649+K03084+K02649+…
Fc epsilon RI signaling pathway	ko04664	72	c104814.graph_c0;c110552.graph_c0;c12371.graph_c0;c13224.graph_c0;c13270.graph_c0;c17824.graph_c0;c19340.graph_c0;c28136.graph_c0;c28704.graph_c0;c29160.graph_c0;c32660.graph_c0;c34303.graph_c0;c35723.graph_c0;c35929.graph_c0;c37615.graph_c0;c38810.graph_c0;c39588.graph_c0;c39622.graph_c0;c40214.graph_c0;c40463.graph_c0;c41264.graph_c0;c41424.graph_c0;c41877.graph_c0;c43197.graph_c0;c44901.graph_…	K00922+K16342+K06856+K06276+K04433+K05730+K05730+K05703+K04433+K04456+K05703+K04369+K05730+K05730+K00922+K04441+K07362+K16342+K04392+K05730+K04441+K04432+K07860+K05854+K02833+K02649+K02649+K04456+K07362+K07828+K07370+K02649+K07361+K04456+K02649+K04431+K03084+K04366+K07983+K04430+K02649+K05854+K04371+K02649+K04441+K04368+K00922+K16342+K07827+K05730+K02649+K03084+K08091+K01116+K16342+K02649+K00922+…
Fc gamma R-mediated phagocytosis	ko04666	116	c104814.graph_c0;c110200.graph_c0;c1118.graph_c0;c11865.graph_c0;c12371.graph_c0;c128303.graph_c0;c12936.graph_c0;c13164.graph_c0;c17824.graph_c0;c19112.graph_c0;c19340.graph_c0;c23270.graph_c0;c24391.graph_c0;c27884.graph_c0;c28332.graph_c0;c28594.graph_c0;c28809.graph_c0;c29160.graph_c0;c29637.graph_c0;c35723.graph_c0;c35929.graph_c0;c37615.graph_c0;c39240.graph_c0;c39588.graph_c0;c40214.graph_…	K00922+K06478+K12560+K12367+K06856+K01080+K05765+K05756+K05730+K12367+K05730+K00889+K06498+K05757+K12559+K13536+K05757+K04456+K01080+K05730+K05730+K00922+K15909+K07362+K04392+K05730+K05754+K05758+K06083+K07860+K18050+K04438+K05854+K04409+K06274+K04438+K02649+K02649+K07941+K05754+K05755+K05744+K04456+K04688+K07362+K06478+K18050+K05757+K05747+K02649+K04456+K02649+K06068+K03084+K04366+K12561+K02649+…
TNF signaling pathway	ko04668	122	c103099.graph_c0;c104814.graph_c0;c11379.graph_c0;c12766.graph_c1;c12923.graph_c0;c13031.graph_c0;c13047.graph_c0;c13085.graph_c0;c13270.graph_c0;c13280.graph_c0;c21231.graph_c0;c24612.graph_c0;c26518.graph_c0;c27086.graph_c0;c27643.graph_c1;c27860.graph_c0;c28638.graph_c0;c28704.graph_c0;c29160.graph_c0;c29489.graph_c0;c30113.graph_c0;c30386.graph_c0;c30487.graph_c0;c33057.graph_c0;c34607.graph_…	K05629+K00922+K05629+K10048+K04448+K04403+K04374+K01403+K04433+K01403+K04426+K04426+K04445+K12499+K10165+K14624+K05433+K04433+K04456+K04379+K09028+K01403+K15637+K04390+K10165+K00922+K04445+K04441+K09258+K09258+K04441+K04432+K05505+K16510+K04696+K09048+K02649+K02649+K04456+K07763+K06494+K02373+K02187+K01394+K02649+K04724+K04456+K03158+K02649+K04431+K09048+K05870+K04430+K02861+K04427+K16060+K11987+…
Leukocyte transendothelial migration	ko04670	133	c10065.graph_c0;c104814.graph_c0;c105904.graph_c0;c111594.graph_c0;c11418.graph_c0;c115662.graph_c0;c11604.graph_c0;c11761.graph_c0;c12747.graph_c0;c12834.graph_c0;c12880.graph_c0;c12968.graph_c0;c130338.graph_c0;c13085.graph_c0;c13198.graph_c0;c13280.graph_c0;c17824.graph_c0;c18043.graph_c0;c19340.graph_c0;c21417.graph_c0;c21865.graph_c0;c24352.graph_c0;c27806.graph_c0;c28413.graph_c0;c28756.gra…	K06087+K00922+K06520+K06087+K06087+K08010+K08013+K05699+K04630+K06087+K05691+K04353+K07293+K01403+K05699+K01403+K05730+K06087+K05730+K08012+K06087+K05871+K08008+K06787+K04630+K02105+K06087+K05699+K01403+K05871+K05871+K05730+K05730+K05699+K06087+K00922+K05699+K05699+K04441+K05760+K05690+K06087+K12755+K05699+K04392+K05730+K04441+K04351+K07860+K04630+K04630+K05700+K05760+K05871+K06461+K06274+K02649+…
Intestinal immune network for IgA production	ko04672	34	c102949.graph_c0;c12371.graph_c0;c136806.graph_c0;c137663.graph_c0;c18034.graph_c0;c21955.graph_c0;c28638.graph_c0;c34911.graph_c0;c38817.graph_c0;c39987.graph_c0;c41736.graph_c0;c44754.graph_c0;c44829.graph_c0;c46737.graph_c0;c47030.graph_c0;c47387.graph_c0;c49392.graph_c0;c50632.graph_c0;c50632.graph_c1;c52440.graph_c0;c53420.graph_c0;c54762.graph_c0;c56450.graph_c0;c56512.graph_c0;c56512.graph…	K06779+K06856+K06590+K06752+K03161+K05413+K05433+K05074+K04185+K06752+K06590+K06752+K06752+K06752+K10785+K03160+K03159+K13375+K13375+K06752+K04189+K04466+K06856+K05151+K05151+K06483+K06710+K10031+K06856+K05475+K06752+K06779+K06752+K06590
Circadian rhythm	ko04710	39	c115776.graph_c0;c12729.graph_c0;c12816.graph_c0;c13018.graph_c0;c29460.graph_c0;c35788.graph_c0;c38578.graph_c0;c40008.graph_c0;c41602.graph_c0;c43345.graph_c0;c46464.graph_c0;c48740.graph_c0;c49061.graph_c0;c50142.graph_c1;c50794.graph_c0;c51111.graph_c0;c53109.graph_c0;c53922.graph_c0;c54873.graph_c0;c55470.graph_c0;c56007.graph_c0;c56226.graph_c0;c56671.graph_c0;c56925.graph_c0;c56925.graph_c…	K07200+K03729+K03868+K03347+K07200+K02633+K02633+K07200+K08960+K07199+K02633+K07200+K03728+K02633+K05870+K02633+K02296+K03362+K02295+K10269+K07199+K02223+K02295+K02633+K02633+K03730+K09026+K09026+K03362+K08960+K08960+K07198+K08960+K02633+K02633+K08959+K08960+K07200+K02633
Circadian entrainment	ko04713	117	c100500.graph_c0;c108310.graph_c0;c113227.graph_c0;c113363.graph_c0;c114609.graph_c0;c12747.graph_c0;c13008.graph_c0;c141306.graph_c0;c19223.graph_c0;c20159.graph_c0;c21910.graph_c0;c22538.graph_c0;c24448.graph_c1;c25546.graph_c0;c26518.graph_c0;c28189.graph_c0;c28532.graph_c0;c28756.graph_c0;c29163.graph_c0;c29489.graph_c0;c31164.graph_c0;c31607.graph_c0;c34362.graph_c0;c34828.graph_c0;c35256.gr…	K04963+K04963+K08045+K11265+K04997+K04630+K04536+K04962+K04851+K11265+K08045+K04963+K04855+K04851+K04445+K02183+K04536+K04630+K08044+K04379+K05858+K02183+K16513+K07825+K04963+K02633+K04445+K08044+K02633+K04632+K04534+K04537+K04345+K04534+K04630+K04630+K04549+K05858+K04345+K04345+K07843+K04963+K04963+K04630+K04850+K02633+K02183+K07826+K08044+K04855+K02633+K04546+K08049+K02183+K05870+K02633+K02677+…
Long-term potentiation	ko04720	59	c112305.graph_c0;c12765.graph_c0;c12968.graph_c0;c13047.graph_c0;c28189.graph_c0;c29057.graph_c0;c30222.graph_c0;c31164.graph_c0;c31607.graph_c0;c34303.graph_c0;c39445.graph_c0;c40343.graph_c0;c40883.graph_c0;c42785.graph_c1;c43632.graph_c0;c43680.graph_c0;c43821.graph_c0;c44316.graph_c0;c44761.graph_c1;c44901.graph_c0;c45532.graph_c0;c45561.graph_c0;c46054.graph_c0;c46423.graph_c0;c48611.graph_c…	K06269+K04498+K04353+K04374+K02183+K08845+K04373+K05858+K02183+K04369+K04348+K04345+K04498+K06269+K05858+K04345+K04345+K04373+K06269+K02833+K06269+K04850+K04348+K04373+K07828+K02183+K08050+K04365+K04366+K02183+K04373+K04348+K04373+K02677+K04371+K05858+K04634+K04515+K04368+K04515+K04498+K04498+K08014+K07827+K04959+K05858+K04958+K05212+K04345+K04959+K04959+K04960+K02183+K06268+K02677+K04373+K04373+…
Synaptic vesicle cycle	ko04721	62	c117906.graph_c0;c126024.graph_c0;c12876.graph_c0;c12887.graph_c0;c13187.graph_c0;c14314.graph_c0;c15093.graph_c0;c18792.graph_c0;c28159.graph_c0;c29549.graph_c0;c29856.graph_c0;c30156.graph_c0;c35437.graph_c0;c39021.graph_c0;c39063.graph_c0;c39322.graph_c0;c39489.graph_c0;c39853.graph_c0;c40426.graph_c0;c41637.graph_c0;c41901.graph_c0;c42092.graph_c0;c42295.graph_c0;c42295.graph_c1;c43216.graph_…	K11824+K04344+K03661+K11826+K02152+K08486+K02146+K04344+K02154+K15294+K02147+K02154+K01528+K11827+K02152+K02144+K02149+K01528+K11827+K02146+K04645+K04560+K11824+K11824+K02151+K02153+K02155+K02154+K04344+K11824+K01528+K02148+K11825+K01528+K15296+K08486+K08486+K01528+K06027+K02154+K02148+K02145+K15293+K08486+K02152+K18211+K04646+K02153+K07882+K15292+K15293+K02155+K04644+K02150+K11824+K02154+K11824+…
Neurotrophin signaling pathway	ko04722	177	c100713.graph_c0;c104814.graph_c0;c105158.graph_c0;c108158.graph_c0;c108610.graph_c0;c109679.graph_c0;c110365.graph_c0;c11082.graph_c0;c11438.graph_c0;c117895.graph_c0;c120176.graph_c0;c12923.graph_c0;c12968.graph_c0;c130338.graph_c0;c13047.graph_c0;c13224.graph_c0;c13292.graph_c0;c13370.graph_c0;c138715.graph_c0;c18605.graph_c0;c19588.graph_c0;c19920.graph_c0;c20482.graph_c0;c21231.graph_c0;c218…	K17449+K00922+K04733+K04733+K04733+K04733+K04733+K04416+K12465+K04733+K10148+K04448+K04353+K07293+K04374+K06276+K12465+K12459+K04733+K04730+K04733+K10148+K04730+K04426+K04416+K04416+K04732+K04426+K04416+K04730+K04445+K04733+K08888+K04733+K02183+K12462+K06630+K12459+K04456+K12462+K04373+K05872+K02183+K04733+K12459+K04369+K06277+K02581+K04733+K00922+K04730+K04445+K04441+K04733+K04392+K03083+K02583+…
Retrograde endocannabinoid signaling	ko04723	95	c10942.graph_c0;c110297.graph_c0;c113227.graph_c0;c114609.graph_c0;c12073.graph_c0;c126024.graph_c0;c12747.graph_c0;c13008.graph_c0;c18792.graph_c0;c19223.graph_c0;c21910.graph_c0;c25546.graph_c0;c28532.graph_c0;c28756.graph_c0;c29163.graph_c0;c31164.graph_c0;c34302.graph_c0;c34828.graph_c0;c37446.graph_c0;c38567.graph_c0;c38802.graph_c0;c38810.graph_c0;c39516.graph_c0;c40343.graph_c0;c41264.grap…	K05175+K15528+K08045+K04997+K13700+K04344+K04630+K04536+K04344+K04851+K08045+K04851+K04536+K04630+K08044+K05858+K05186+K07825+K05175+K08044+K04534+K04441+K04537+K04345+K04441+K04534+K04630+K04630+K13700+K04549+K05858+K04345+K04345+K04630+K04850+K04344+K01054+K07826+K08044+K04546+K08049+K05175+K11987+K15528+K02677+K04371+K05858+K04543+K04634+K04441+K08046+K08046+K04959+K04539+K05858+K05185+K04538+…
Glutamatergic synapse	ko04724	124	c110552.graph_c0;c113227.graph_c0;c114609.graph_c0;c126024.graph_c0;c12747.graph_c0;c130059.graph_c0;c13008.graph_c0;c18792.graph_c0;c19223.graph_c0;c21910.graph_c0;c23949.graph_c0;c25546.graph_c0;c28407.graph_c0;c28532.graph_c0;c28756.graph_c0;c29163.graph_c0;c30316.graph_c0;c31164.graph_c0;c31198.graph_c0;c34828.graph_c0;c37884.graph_c0;c38567.graph_c0;c38736.graph_c1;c38802.graph_c0;c39445.gra…	K16342+K08045+K04997+K04344+K04630+K05612+K04536+K04344+K04851+K08045+K05213+K04851+K15009+K04536+K04630+K08044+K01915+K05858+K15009+K07825+K05205+K08044+K04632+K04534+K04348+K04537+K16342+K15010+K04345+K15009+K04534+K05214+K04630+K04630+K05213+K04549+K05858+K04345+K04345+K04630+K04850+K04348+K15009+K04344+K15009+K14207+K05214+K05213+K07826+K08044+K15009+K15009+K15009+K04546+K08049+K04348+K00910+…
Cholinergic synapse	ko04725	120	c104814.graph_c0;c113227.graph_c0;c114609.graph_c0;c121143.graph_c0;c126024.graph_c0;c12747.graph_c0;c129245.graph_c0;c13008.graph_c0;c13047.graph_c0;c134256.graph_c0;c14980.graph_c0;c18543.graph_c0;c18792.graph_c0;c19223.graph_c0;c21910.graph_c0;c25546.graph_c0;c28136.graph_c0;c28532.graph_c0;c28756.graph_c0;c29160.graph_c0;c29163.graph_c0;c29489.graph_c0;c31164.graph_c0;c32660.graph_c0;c34828.g…	K00922+K08045+K04997+K01049+K04344+K04630+K04815+K04536+K04374+K01049+K04996+K01049+K04344+K04851+K08045+K04851+K05703+K04536+K04630+K04456+K08044+K04379+K05858+K05703+K07825+K05007+K00922+K08044+K04534+K04537+K04345+K04534+K04630+K04630+K04549+K05858+K04345+K04345+K09048+K02833+K02649+K02649+K04630+K04850+K04456+K04344+K02161+K05005+K07828+K07826+K02649+K08044+K04456+K02649+K04546+K08049+K09048+…
Serotonergic synapse	ko04726	97	c102742.graph_c0;c106442.graph_c0;c109396.graph_c0;c110552.graph_c0;c113227.graph_c0;c113475.graph_c0;c114609.graph_c0;c126024.graph_c0;c12747.graph_c0;c13008.graph_c0;c131436.graph_c0;c15253.graph_c0;c18792.graph_c0;c19223.graph_c0;c21910.graph_c0;c25546.graph_c0;c28532.graph_c0;c28756.graph_c0;c29057.graph_c0;c31164.graph_c0;c31978.graph_c0;c34828.graph_c0;c37937.graph_c0;c38736.graph_c1;c38746…	K04892+K04153+K08021+K16342+K08045+K01593+K04997+K04344+K04630+K04536+K04819+K00274+K04344+K04851+K08045+K04851+K04536+K04630+K08845+K05858+K04163+K07825+K05037+K04632+K00461+K04534+K04163+K04163+K04537+K16342+K04345+K04534+K04630+K04630+K04549+K05858+K04345+K04345+K02833+K04630+K04850+K04344+K02187+K07828+K07826+K04153+K04546+K04365+K04366+K11987+K02677+K04371+K04520+K04520+K05858+K04543+K00458+…
GABAergic synapse	ko04727	98	c10942.graph_c0;c112501.graph_c0;c113227.graph_c0;c126024.graph_c0;c12747.graph_c0;c12974.graph_c1;c13008.graph_c0;c13269.graph_c0;c142695.graph_c0;c18792.graph_c0;c19223.graph_c0;c21910.graph_c0;c25546.graph_c0;c28532.graph_c0;c28756.graph_c0;c29030.graph_c0;c29163.graph_c0;c30316.graph_c0;c3193.graph_c0;c34302.graph_c0;c34828.graph_c0;c35727.graph_c0;c37446.graph_c0;c38567.graph_c0;c38802.graph…	K05175+K05034+K08045+K04344+K04630+K08341+K04536+K05704+K04615+K04344+K04851+K08045+K04851+K04536+K04630+K05704+K08044+K01915+K01580+K05186+K07825+K15375+K05175+K08044+K04534+K04537+K04345+K04534+K04630+K04630+K04549+K04345+K04345+K04630+K05704+K04850+K13524+K04344+K14207+K04615+K07826+K08044+K04546+K08049+K01580+K06027+K05175+K02677+K04543+K08341+K14992+K08046+K08046+K04647+K04539+K05185+K01425+…
Dopaminergic synapse	ko04728	126	c10573.graph_c0;c112305.graph_c0;c113227.graph_c0;c113475.graph_c0;c114609.graph_c0;c126024.graph_c0;c12747.graph_c0;c12830.graph_c0;c13008.graph_c0;c13047.graph_c0;c13700.graph_c0;c140279.graph_c0;c15253.graph_c0;c18792.graph_c0;c19223.graph_c0;c19651.graph_c0;c21910.graph_c0;c25546.graph_c0;c28066.graph_c0;c28189.graph_c0;c28532.graph_c0;c28756.graph_c0;c29160.graph_c0;c29489.graph_c0;c31164.gr…	K11583+K06269+K08045+K01593+K04997+K04344+K04630+K04382+K04536+K04374+K04354+K05036+K00274+K04344+K04851+K11584+K08045+K04851+K08822+K02183+K04536+K04630+K04456+K04379+K05858+K02183+K07825+K11584+K04632+K04534+K04441+K04348+K04537+K03083+K04345+K04441+K04534+K04630+K04630+K11583+K06269+K04549+K05858+K04345+K04345+K09048+K03456+K06269+K04630+K06269+K04850+K04456+K04348+K08822+K04344+K02183+K07826+…
Long-term depression	ko04730	55	c110552.graph_c0;c126024.graph_c0;c12747.graph_c0;c12830.graph_c0;c18792.graph_c0;c28756.graph_c0;c29057.graph_c0;c31164.graph_c0;c34303.graph_c0;c38209.graph_c0;c38736.graph_c1;c38802.graph_c0;c39622.graph_c0;c41644.graph_c0;c42526.graph_c0;c42526.graph_c1;c43197.graph_c0;c43632.graph_c0;c44256.graph_c0;c44901.graph_c0;c45326.graph_c0;c46167.graph_c0;c46450.graph_c0;c48611.graph_c0;c50207.graph_…	K16342+K04344+K04630+K04382+K04344+K04630+K08845+K05858+K04369+K05459+K04632+K04534+K16342+K04534+K04630+K04630+K05854+K05858+K03456+K02833+K04630+K05087+K04344+K07828+K04365+K04366+K03456+K04382+K05854+K02677+K04371+K04346+K05858+K12318+K04634+K04368+K12319+K16342+K07827+K04959+K05858+K16342+K07376+K07376+K04958+K04959+K04959+K04960+K04382+K13240+K04344+K02677+K13240+K04382+K05858
Olfactory transduction	ko04740	28	c106537.graph_c0;c10761.graph_c0;c144288.graph_c0;c20884.graph_c0;c28189.graph_c0;c31607.graph_c0;c32767.graph_c0;c40343.graph_c0;c43680.graph_c0;c43821.graph_c0;c441.graph_c0;c44446.graph_c1;c48638.graph_c0;c50280.graph_c0;c52800.graph_c0;c53095.graph_c0;c53100.graph_c0;c53149.graph_c1;c55762.graph_c0;c56274.graph_c0;c57436.graph_c0;c58181.graph_c0;c58488.graph_c0;c74887.graph_c0;c91497.graph_c0…	K04257+K04257+K04257+K05028+K02183+K02183+K05028+K04345+K04345+K04345+K04257+K05028+K02183+K02183+K04257+K04515+K04257+K04515+K07376+K07376+K04345+K08043+K02183+K04257+K04257+K08328+K05028+K04257
Taste transduction	ko04742	26	c105740.graph_c0;c126024.graph_c0;c13008.graph_c0;c13101.graph_c0;c18792.graph_c0;c28532.graph_c0;c29163.graph_c0;c34828.graph_c0;c38567.graph_c0;c38736.graph_c1;c39553.graph_c0;c40343.graph_c0;c43680.graph_c0;c43821.graph_c0;c46450.graph_c0;c48985.graph_c0;c53735.graph_c1;c53836.graph_c0;c53836.graph_c1;c57436.graph_c0;c58181.graph_c1;c58308.graph_c0;c5907.graph_c0;c60986.graph_c0;c8060.graph_c0…	K04624+K04344+K04536+K08474+K04344+K04536+K08044+K07825+K08044+K04632+K08474+K04345+K04345+K04345+K04344+K08044+K08474+K08046+K08046+K04345+K08044+K04960+K04825+K04825+K04344+K04828
Phototransduction	ko04744	28	c10636.graph_c0;c113837.graph_c0;c13008.graph_c0;c14766.graph_c0;c16469.graph_c0;c18830.graph_c0;c26679.graph_c0;c28189.graph_c0;c28532.graph_c0;c31479.graph_c0;c31607.graph_c0;c35471.graph_c0;c37316.graph_c0;c38703.graph_c0;c42628.graph_c0;c48638.graph_c0;c50280.graph_c0;c51657.graph_c0;c52750.graph_c0;c55957.graph_c1;c58488.graph_c0;c62627.graph_c0;c65420.graph_c0;c67049.graph_c0;c78920.graph_c…	K04631+K02183+K04536+K04439+K04631+K04631+K02183+K02183+K04536+K02183+K02183+K04631+K02183+K02183+K02183+K02183+K02183+K02183+K02183+K04439+K02183+K00909+K04439+K13765+K12321+K13749+K08328+K13749
Phototransduction - fly	ko04745	4	c145074.graph_c0;c49074.graph_c0;c73585.graph_c0;c96572.graph_c0;	K02183+K05692+K05692+K05692
Inflammatory mediator regulation of TRP channels	ko04750	112	c104814.graph_c0;c110552.graph_c0;c112305.graph_c0;c113227.graph_c0;c132221.graph_c0;c13269.graph_c0;c13270.graph_c0;c137603.graph_c0;c15821.graph_c0;c21910.graph_c0;c25685.graph_c0;c28189.graph_c0;c28704.graph_c0;c29030.graph_c0;c29163.graph_c0;c31164.graph_c0;c31607.graph_c0;c36443.graph_c0;c37615.graph_c0;c38209.graph_c0;c38567.graph_c0;c38736.graph_c1;c38810.graph_c0;c39622.graph_c0;c40343.gr…	K00922+K16342+K06269+K08045+K04234+K05704+K04433+K18052+K04234+K08045+K04831+K02183+K04433+K05704+K08044+K05858+K02183+K04831+K00922+K05459+K08044+K04632+K04441+K16342+K04345+K04441+K04149+K04432+K18050+K06269+K02582+K05858+K04345+K04345+K06269+K02649+K02649+K04269+K05704+K06269+K04973+K18050+K02183+K02649+K08044+K02649+K06068+K08049+K02183+K18051+K02649+K02677+K05858+K00458+K04830+K02649+K04634+…
Regulation of actin cytoskeleton	ko04810	268	c102386.graph_c0;c104814.graph_c0;c10632.graph_c0;c106884.graph_c0;c10721.graph_c0;c107823.graph_c0;c109495.graph_c0;c112305.graph_c0;c112388.graph_c0;c11364.graph_c0;c114647.graph_c0;c11626.graph_c0;c11761.graph_c0;c11920.graph_c0;c12529.graph_c0;c12882.graph_c0;c12936.graph_c0;c13005.graph_c0;c13040.graph_c0;c130874.graph_c0;c13164.graph_c0;c13198.graph_c0;c13269.graph_c0;c136806.graph_c0;c1433…	K02085+K00922+K06481+K05749+K07829+K05731+K00907+K06269+K06591+K05729+K06591+K04362+K05699+K06481+K05704+K05752+K05765+K05094+K07829+K00889+K05756+K05699+K05704+K06590+K04358+K04359+K05769+K04362+K05730+K08845+K05730+K05731+K00889+K05735+K05733+K06481+K04361+K05731+K04358+K05757+K04358+K07830+K05757+K05704+K08845+K05450+K05699+K05759+K06476+K05759+K06462+K05766+K06584+K04369+K05730+K05730+K05699+…
Insulin signaling pathway	ko04910	189	c100713.graph_c0;c100719.graph_c0;c10233.graph_c0;c104326.graph_c0;c104814.graph_c0;c105854.graph_c0;c107292.graph_c0;c112305.graph_c0;c112795.graph_c0;c113837.graph_c0;c115776.graph_c0;c117695.graph_c0;c122701.graph_c0;c13004.graph_c0;c13035.graph_c0;c131429.graph_c0;c13224.graph_c0;c13708.graph_c0;c18164.graph_c0;c19038.graph_c0;c23198.graph_c0;c25178.graph_c0;c26679.graph_c0;c27892.graph_c1;c2…	K17449+K00844+K17453+K07187+K00922+K11262+K03841+K06269+K00871+K02183+K07200+K00844+K07203+K07192+K07208+K07202+K06276+K04375+K08845+K17445+K13296+K07207+K02183+K03259+K02183+K04739+K07203+K05696+K08845+K04456+K07200+K07194+K02183+K02183+K07187+K00871+K04369+K02991+K03083+K06277+K12406+K02183+K00922+K02183+K02991+K15909+K07191+K07200+K03259+K00844+K03083+K04345+K07189+K04438+K02183+K06269+K07199+…
Insulin secretion	ko04911	86	c113227.graph_c0;c12405.graph_c0;c13047.graph_c0;c140938.graph_c0;c141306.graph_c0;c142031.graph_c0;c19223.graph_c0;c21286.graph_c0;c21910.graph_c0;c22890.graph_c0;c23844.graph_c0;c25546.graph_c0;c29163.graph_c0;c30766.graph_c0;c31164.graph_c0;c38567.graph_c0;c38736.graph_c1;c39363.graph_c0;c40343.graph_c0;c41244.graph_c0;c41532.graph_c0;c41763.graph_c0;c42092.graph_c0;c42291.graph_c0;c43632.grap…	K08045+K01540+K04374+K05262+K04962+K05032+K04851+K01540+K08045+K01540+K04944+K04851+K08044+K04942+K05858+K08044+K04632+K04936+K04345+K04942+K04351+K01540+K04560+K05274+K05858+K04345+K04345+K09048+K04850+K04351+K07299+K04937+K04939+K08044+K01539+K04979+K08049+K04936+K09048+K05870+K02677+K01540+K05858+K04634+K04515+K04515+K04941+K18211+K08046+K08046+K04945+K04450+K09048+K04942+K05858+K07882+K08042+…
GnRH signaling pathway	ko04912	117	c110552.graph_c0;c11082.graph_c0;c113227.graph_c0;c113837.graph_c0;c12529.graph_c0;c12923.graph_c0;c13047.graph_c0;c13269.graph_c0;c13270.graph_c0;c13708.graph_c0;c19223.graph_c0;c21892.graph_c0;c21910.graph_c0;c22858.graph_c0;c23128.graph_c0;c24352.graph_c0;c25546.graph_c0;c25583.graph_c0;c26170.graph_c0;c26679.graph_c0;c28189.graph_c0;c28704.graph_c0;c29030.graph_c0;c29163.graph_c0;c30787.graph…	K16342+K04416+K08045+K02183+K05704+K04448+K04374+K05704+K04433+K04375+K04851+K04416+K08045+K04515+K04416+K05871+K04851+K04416+K04361+K02183+K02183+K04433+K05704+K08044+K04464+K05858+K05871+K02183+K02183+K04369+K05871+K02183+K08044+K02183+K04632+K04441+K16342+K04361+K04345+K04441+K04432+K02183+K04361+K05858+K04345+K04345+K05871+K02833+K05704+K04850+K07763+K04421+K04393+K04464+K07828+K02183+K01398+…
Ovarian steroidogenesis	ko04913	44	c105504.graph_c0;c110552.graph_c0;c113227.graph_c0;c21910.graph_c0;c24715.graph_c0;c29163.graph_c0;c33919.graph_c0;c38209.graph_c0;c38567.graph_c0;c38736.graph_c1;c38746.graph_c0;c39622.graph_c0;c40343.graph_c0;c42734.graph_c0;c43680.graph_c0;c43821.graph_c0;c44801.graph_c0;c46167.graph_c0;c48985.graph_c0;c50259.graph_c0;c51383.graph_c0;c53077.graph_c0;c53659.graph_c0;c53836.graph_c0;c53836.graph…	K00070+K16342+K08045+K08045+K16931+K08044+K16931+K05459+K08044+K04632+K00461+K16342+K04345+K04119+K04345+K04345+K04527+K05087+K08044+K08049+K11987+K07410+K12473+K08046+K08046+K13885+K16342+K13373+K16620+K16342+K08042+K08042+K04527+K04345+K08043+K08044+K08045+K08045+K07408+K08045+K08045+K00512+K00512+K08045
Progesterone-mediated oocyte maturation	ko04914	111	c104814.graph_c0;c113227.graph_c0;c12747.graph_c0;c13244.graph_c0;c18164.graph_c0;c21910.graph_c0;c22152.graph_c0;c23198.graph_c0;c23301.graph_c0;c28075.graph_c0;c28756.graph_c0;c29057.graph_c0;c29160.graph_c0;c29163.graph_c0;c29826.graph_c0;c30222.graph_c0;c35206.graph_c0;c37615.graph_c0;c38209.graph_c0;c38567.graph_c0;c38810.graph_c0;c39424.graph_c0;c40000.graph_c0;c40235.graph_c0;c40343.graph_…	K00922+K08045+K04630+K02602+K08845+K08045+K08694+K13296+K06631+K06638+K04630+K08845+K04456+K08044+K05868+K04373+K02602+K00922+K05459+K08044+K04441+K02602+K03354+K03357+K04345+K04441+K02602+K04630+K04630+K04345+K04345+K02087+K04373+K02649+K02649+K04079+K04630+K04456+K05087+K04373+K02602+K13296+K06627+K06627+K13728+K13296+K03359+K06638+K13296+K02649+K08044+K03351+K03353+K04456+K02649+K04365+K04366+…
Estrogen signaling pathway	ko04915	130	c100713.graph_c0;c104814.graph_c0;c113227.graph_c0;c114609.graph_c0;c12747.graph_c0;c12923.graph_c0;c13047.graph_c0;c13085.graph_c0;c13269.graph_c0;c13280.graph_c0;c142695.graph_c0;c21910.graph_c0;c26170.graph_c0;c28189.graph_c0;c28756.graph_c0;c29030.graph_c0;c29160.graph_c0;c29163.graph_c0;c29489.graph_c0;c30057.graph_c0;c30386.graph_c0;c31164.graph_c0;c31607.graph_c0;c33973.graph_c0;c34303.gra…	K17449+K00922+K08045+K04997+K04630+K04448+K04374+K01403+K05704+K01403+K04615+K08045+K04361+K02183+K04630+K05704+K04456+K08044+K04379+K13242+K01403+K05858+K02183+K03283+K04369+K00922+K08044+K04632+K04534+K09487+K04361+K04345+K04534+K03283+K04630+K04630+K04361+K05858+K04345+K04345+K09048+K03283+K02833+K02649+K02649+K04079+K04630+K05704+K08550+K04456+K04615+K07828+K02183+K01398+K09571+K02649+K08044+…
Melanogenesis	ko04916	134	c100880.graph_c0;c107891.graph_c0;c113227.graph_c0;c113837.graph_c0;c116009.graph_c0;c12172.graph_c0;c12747.graph_c0;c12765.graph_c0;c13193.graph_c0;c13929.graph_c0;c21910.graph_c0;c22858.graph_c0;c23174.graph_c0;c24191.graph_c0;c26452.graph_c0;c26679.graph_c0;c28189.graph_c0;c28446.graph_c0;c28756.graph_c0;c28824.graph_c0;c29163.graph_c0;c30261.graph_c0;c31164.graph_c0;c31479.graph_c0;c31607.gra…	K01064+K00714+K08045+K02183+K00445+K08725+K04630+K04498+K02432+K02353+K08045+K04515+K02235+K02842+K05091+K02183+K02183+K02432+K04630+K02105+K08044+K02375+K05858+K02183+K02183+K03209+K04199+K04199+K04369+K03083+K02620+K02329+K02183+K00572+K08044+K02183+K04632+K04534+K03083+K04345+K04498+K04534+K02375+K09455+K04630+K04630+K02183+K02432+K05858+K04345+K00408+K00408+K04345+K03083+K09048+K02833+K04630+…
Prolactin signaling pathway	ko04917	75	c100713.graph_c0;c104814.graph_c0;c13269.graph_c0;c29030.graph_c0;c29160.graph_c0;c29489.graph_c0;c34303.graph_c0;c37615.graph_c0;c38810.graph_c0;c40285.graph_c1;c40289.graph_c0;c40725.graph_c0;c41264.graph_c0;c43611.graph_c0;c44157.graph_c0;c44901.graph_c0;c44912.graph_c0;c44918.graph_c0;c44920.graph_c0;c45412.graph_c0;c45490.graph_c0;c46025.graph_c0;c47951.graph_c0;c48611.graph_c0;c48878.graph_…	K17449+K00922+K05704+K05704+K04456+K04379+K04369+K00922+K04441+K04701+K03083+K10151+K04441+K04692+K04696+K02833+K00965+K02649+K02649+K05704+K08550+K04456+K04694+K07828+K02649+K09444+K04456+K02649+K17447+K04366+K06279+K02649+K04371+K02649+K04441+K04368+K00922+K11220+K07827+K02649+K04694+K04695+K10322+K05473+K02649+K00922+K04456+K11223+K04364+K04447+K03099+K02580+K05147+K05147+K05147+K05081+K04503+…
Thyroid hormone synthesis	ko04918	79	c105493.graph_c0;c113023.graph_c0;c113227.graph_c0;c12405.graph_c0;c12768.graph_c0;c12891.graph_c0;c13047.graph_c0;c21286.graph_c0;c21910.graph_c0;c22890.graph_c0;c28069.graph_c0;c28721.graph_c0;c29163.graph_c0;c31164.graph_c0;c35014.graph_c0;c38204.graph_c0;c38567.graph_c0;c38736.graph_c1;c40030.graph_c0;c40343.graph_c0;c41763.graph_c0;c42284.graph_c0;c43632.graph_c0;c43680.graph_c0;c43682.graph…	K10809+K10809+K08045+K01540+K00432+K00432+K04374+K01540+K08045+K01540+K09490+K09490+K08044+K05858+K00432+K04249+K08044+K04632+K09487+K04345+K01540+K15225+K05858+K04345+K04249+K04345+K09048+K08054+K09490+K15225+K08044+K01539+K08049+K09048+K05870+K02677+K01540+K09582+K05858+K04634+K08046+K08046+K04450+K09048+K04959+K00383+K05858+K08042+K08042+K09293+K04958+K09047+K04345+K15173+K08043+K08044+K00432+…
Thyroid hormone signaling pathway	ko04919	158	c104814.graph_c0;c104974.graph_c0;c12405.graph_c0;c12611.graph_c0;c12765.graph_c0;c13035.graph_c0;c13224.graph_c0;c13269.graph_c0;c15959.graph_c0;c18233.graph_c0;c21286.graph_c0;c22890.graph_c0;c24897.graph_c0;c25178.graph_c0;c28149.graph_c0;c28824.graph_c0;c29030.graph_c0;c29160.graph_c0;c30194.graph_c0;c30475.graph_c0;c30921.graph_c0;c31164.graph_c0;c32793.graph_c0;c33296.graph_c0;c34258.graph_…	K00922+K15162+K01540+K15144+K04498+K07208+K06276+K05704+K05857+K11644+K01540+K01540+K08187+K07207+K02599+K02105+K05704+K04456+K08268+K15170+K05857+K05858+K15146+K05857+K05860+K05860+K04369+K05860+K15143+K00922+K15143+K08231+K02599+K08525+K02599+K02599+K03083+K04345+K04498+K11644+K01540+K04377+K08231+K11404+K06067+K02599+K05858+K04345+K00408+K00408+K04345+K15143+K02833+K02649+K02649+K05704+K08550+…
Adipocytokine signaling pathway	ko04920	83	c104326.graph_c0;c106462.graph_c0;c10982.graph_c0;c112264.graph_c0;c115776.graph_c0;c122701.graph_c0;c130338.graph_c0;c131429.graph_c0;c13329.graph_c0;c137603.graph_c0;c19038.graph_c0;c19077.graph_c0;c28615.graph_c0;c28822.graph_c0;c29160.graph_c0;c29460.graph_c0;c30499.graph_c0;c30987.graph_c0;c32843.graph_c0;c37175.graph_c0;c39514.graph_c0;c39907.graph_c0;c40008.graph_c0;c41252.graph_c0;c41275.…	K07187+K07359+K08765+K08765+K07200+K07203+K07293+K07202+K07359+K18052+K17445+K01897+K07297+K07203+K04456+K07200+K05872+K08765+K07187+K02581+K07191+K08525+K07200+K01897+K01897+K06259+K07199+K04692+K04696+K01084+K07293+K04456+K07299+K08525+K08525+K07298+K07200+K04456+K03158+K01897+K07293+K01897+K07203+K15013+K07294+K04467+K04467+K07359+K07359+K16172+K01897+K07209+K07359+K08765+K03173+K07199+K04456+…
Oxytocin signaling pathway	ko04921	179	c100500.graph_c0;c104814.graph_c0;c108310.graph_c0;c109495.graph_c0;c110552.graph_c0;c112305.graph_c0;c113227.graph_c0;c114609.graph_c0;c115567.graph_c0;c115776.graph_c0;c12747.graph_c0;c12859.graph_c0;c12923.graph_c0;c13177.graph_c0;c13177.graph_c1;c13269.graph_c0;c13329.graph_c0;c13708.graph_c0;c141306.graph_c0;c14980.graph_c0;c17062.graph_c0;c19223.graph_c0;c19424.graph_c0;c21910.graph_c0;c225…	K04963+K00922+K04963+K00907+K16342+K06269+K08045+K04997+K04977+K07200+K04630+K06625+K04448+K17334+K17334+K05704+K07359+K04375+K04962+K04996+K04977+K04851+K04863+K08045+K04963+K04851+K04361+K12751+K02183+K04630+K05704+K08044+K07200+K04379+K13242+K05858+K02183+K04863+K04369+K04963+K05007+K00922+K00907+K03234+K08044+K04870+K04632+K04534+K04862+K04348+K16342+K12755+K07200+K04361+K04345+K04534+K04630+…
Type II diabetes mellitus	ko04930	66	c100719.graph_c0;c104326.graph_c0;c104814.graph_c0;c117695.graph_c0;c126024.graph_c0;c142031.graph_c0;c18792.graph_c0;c19038.graph_c0;c19223.graph_c0;c25546.graph_c0;c29989.graph_c0;c32843.graph_c0;c34070.graph_c0;c35922.graph_c0;c37615.graph_c0;c38398.graph_c0;c39514.graph_c0;c40109.graph_c0;c42329.graph_c1;c44157.graph_c0;c44801.graph_c0;c44918.graph_c0;c44920.graph_c0;c45561.graph_c0;c46450.gr…	K00844+K07187+K00922+K00844+K04344+K05032+K04344+K17445+K04851+K04851+K00873+K07187+K00873+K12406+K00922+K00873+K07191+K00844+K18050+K04696+K04527+K02649+K02649+K04850+K04344+K04694+K18050+K02649+K02649+K06068+K07203+K02649+K04371+K02649+K00844+K16172+K00922+K07209+K02649+K04694+K00844+K00873+K04695+K02649+K00922+K04527+K04854+K04854+K07187+K00922+K18952+K07191+K04851+K17445+K04851+K18952+K04344+…
Non-alcoholic fatty liver disease (NAFLD)	ko04932	164	c104326.graph_c0;c104814.graph_c0;c111034.graph_c0;c114715.graph_c0;c114791.graph_c0;c115776.graph_c0;c11881.graph_c0;c12079.graph_c0;c12862.graph_c0;c12869.graph_c0;c12923.graph_c0;c12925.graph_c0;c12931.graph_c0;c12934.graph_c0;c12939.graph_c0;c12953.graph_c0;c13000.graph_c0;c13010.graph_c0;c13047.graph_c0;c13120.graph_c0;c13154.graph_c0;c13160.graph_c0;c13200.graph_c0;c13258.graph_c0;c13290.gr…	K07187+K00922+K02262+K04383+K08738+K07200+K02265+K04726+K03962+K02270+K04448+K03963+K00419+K03965+K02264+K02270+K03948+K03941+K04374+K03935+K03945+K03966+K03957+K02266+K00236+K03237+K03961+K03949+K02263+K04426+K03959+K04426+K00235+K08822+K02263+K03968+K03937+K03951+K03956+K07297+K03955+K03940+K04456+K00413+K07200+K03941+K00413+K02264+K03953+K07187+K04390+K12406+K03953+K00922+K03958+K03938+K05055+…
Type I diabetes mellitus	ko04940	27	c114715.graph_c0;c11508.graph_c0;c137663.graph_c0;c21955.graph_c0;c24882.graph_c0;c26487.graph_c0;c3193.graph_c0;c33057.graph_c0;c35630.graph_c0;c39987.graph_c0;c44754.graph_c0;c44829.graph_c0;c45741.graph_c0;c46016.graph_c0;c46737.graph_c0;c47030.graph_c0;c47849.graph_c0;c48313.graph_c1;c50365.graph_c0;c52440.graph_c0;c55463.graph_c0;c58190.graph_c0;c70543.graph_c0;c71218.graph_c0;c7808.graph_c0…	K04383+K07818+K06752+K05413+K07818+K07818+K01580+K04390+K07818+K06752+K06752+K06752+K04077+K06751+K06752+K10785+K07817+K01294+K01580+K06752+K06751+K06751+K04390+K01580+K06752+K01353+K06752
Maturity onset diabetes of the young	ko04950	15	c105469.graph_c0;c21264.graph_c0;c26340.graph_c0;c31865.graph_c0;c32361.graph_c0;c35922.graph_c0;c47324.graph_c0;c51748.graph_c0;c55777.graph_c1;c55777.graph_c2;c57238.graph_c0;c63780.graph_c0;c74885.graph_c0;c92583.graph_c0;c94160.graph_c0;	K08035+K08024+K08027+K08024+K06054+K12406+K08027+K08038+K08024+K08024+K08040+K06054+K08027+K08037+K08024
Aldosterone-regulated sodium reabsorption	ko04960	44	c104814.graph_c0;c114617.graph_c0;c12405.graph_c0;c130533.graph_c0;c13224.graph_c0;c21286.graph_c0;c22890.graph_c0;c37615.graph_c0;c38209.graph_c0;c40559.graph_c0;c41763.graph_c0;c42139.graph_c0;c43793.graph_c0;c44801.graph_c0;c44918.graph_c0;c44920.graph_c0;c48878.graph_c0;c49725.graph_c0;c49897.graph_c0;c51643.graph_c0;c52083.graph_c0;c52150.graph_c1;c52207.graph_c0;c52905.graph_c0;c53531.graph…	K00922+K08555+K01540+K13305+K06276+K01540+K01540+K00922+K05459+K13305+K01540+K13358+K06644+K04527+K02649+K02649+K02649+K01539+K02649+K02649+K02677+K04371+K01540+K02649+K16172+K00922+K07827+K13302+K02649+K02649+K00922+K04527+K00922+K04825+K04825+K02677+K01539+K01539+K08555+K00922+K01540+K08555+K00922+K00922
Endocrine and other factor-regulated calcium reabsorption	ko04961	52	c117906.graph_c0;c12405.graph_c0;c12887.graph_c0;c21286.graph_c0;c22890.graph_c0;c29902.graph_c0;c31164.graph_c0;c35437.graph_c0;c38736.graph_c1;c39021.graph_c0;c39853.graph_c0;c40343.graph_c0;c40426.graph_c0;c41763.graph_c0;c41901.graph_c0;c42295.graph_c0;c42295.graph_c1;c43632.graph_c0;c43680.graph_c0;c43821.graph_c0;c45490.graph_c0;c46479.graph_c0;c48952.graph_c0;c49101.graph_c0;c49154.graph_c…	K11824+K01540+K11826+K01540+K01540+K07904+K05858+K01528+K04632+K11827+K01528+K04345+K11827+K01540+K04645+K11824+K11824+K05858+K04345+K04345+K08550+K11824+K01528+K11825+K01528+K01539+K08049+K01528+K08539+K02677+K01540+K05858+K04634+K04646+K08046+K08046+K05858+K04345+K04585+K04585+K04644+K11824+K04585+K11824+K01528+K01528+K02677+K01539+K01539+K01540+K11824+K05858
Vasopressin-regulated water reabsorption	ko04962	55	c104129.graph_c0;c12764.graph_c0;c12990.graph_c0;c17815.graph_c0;c22663.graph_c0;c25180.graph_c0;c28473.graph_c0;c28595.graph_c0;c28724.graph_c0;c28731.graph_c0;c29444.graph_c0;c29902.graph_c0;c37500.graph_c0;c38736.graph_c1;c39393.graph_c0;c39557.graph_c0;c40135.graph_c0;c40343.graph_c0;c41742.graph_c0;c43680.graph_c0;c43821.graph_c0;c43958.graph_c0;c44209.graph_c0;c44288.graph_c0;c46421.graph_c…	K09876+K10428+K10418+K10414+K10414+K10414+K07889+K07905+K07888+K12462+K12462+K07904+K10414+K04632+K10415+K10418+K10416+K04345+K10424+K04345+K04345+K13502+K09048+K12462+K10414+K10415+K07887+K10417+K08049+K12462+K09048+K10427+K05870+K06027+K04648+K08046+K08046+K09866+K09048+K10416+K10426+K09047+K04345+K10413+K10414+K08043+K09048+K07888+K10414+K10414+K09048+K10414+K09048+K10415+K09048
Proximal tubule bicarbonate reclamation	ko04964	26	c12405.graph_c0;c13460.graph_c0;c21286.graph_c0;c22890.graph_c0;c28560.graph_c0;c30455.graph_c0;c40759.graph_c0;c41763.graph_c0;c44190.graph_c0;c49319.graph_c0;c49725.graph_c0;c50253.graph_c0;c51760.graph_c0;c51849.graph_c0;c52207.graph_c0;c55189.graph_c0;c55776.graph_c2;c55844.graph_c0;c57031.graph_c1;c57755.graph_c0;c58846.graph_c0;c75229.graph_c0;c8142.graph_c0;c81820.graph_c0;c88145.graph_c0;…	K01540+K09864+K01540+K01540+K00025+K09864+K00025+K01540+K00261+K18245+K01539+K09864+K09864+K09864+K01540+K01425+K13576+K00025+K09864+K13577+K01596+K13575+K01539+K00261+K01539+K01540
Collecting duct acid secretion	ko04966	26	c13187.graph_c0;c15093.graph_c0;c28159.graph_c0;c29856.graph_c0;c30156.graph_c0;c30819.graph_c0;c39063.graph_c0;c39489.graph_c0;c39786.graph_c0;c41637.graph_c0;c43216.graph_c0;c43301.graph_c0;c44634.graph_c0;c46347.graph_c0;c49032.graph_c0;c49319.graph_c0;c49977.graph_c0;c51176.graph_c0;c51460.graph_c0;c51797.graph_c0;c52887.graph_c0;c53862.graph_c0;c58434.graph_c0;c58573.graph_c0;c59019.graph_c0…	K02152+K02146+K02154+K02147+K02154+K05018+K02152+K02149+K05018+K02146+K02151+K02153+K02155+K02154+K02148+K18245+K13627+K02154+K02148+K02145+K02152+K02153+K02155+K02150+K02154+K02148
Salivary secretion	ko04970	96	c100500.graph_c0;c108310.graph_c0;c113227.graph_c0;c114559.graph_c0;c12405.graph_c0;c13204.graph_c0;c21286.graph_c0;c21676.graph_c0;c21910.graph_c0;c22538.graph_c0;c22890.graph_c0;c27101.graph_c0;c28189.graph_c0;c29163.graph_c0;c31164.graph_c0;c31607.graph_c0;c35073.graph_c0;c35256.graph_c0;c38567.graph_c0;c38736.graph_c1;c39363.graph_c0;c39844.graph_c1;c40343.graph_c0;c40716.graph_c0;c41763.grap…	K04963+K04963+K08045+K04142+K01540+K10951+K01540+K12550+K08045+K04963+K01540+K12550+K02183+K08044+K05858+K02183+K04137+K04963+K08044+K04632+K04936+K13899+K04345+K10951+K01540+K09867+K09867+K05850+K05858+K04345+K04345+K04963+K04963+K13855+K13915+K02183+K08044+K01539+K08049+K02183+K04936+K05850+K02677+K01540+K05858+K12318+K04634+K04963+K12319+K08046+K08046+K04945+K05850+K05742+K04959+K05858+K07376+…
Gastric acid secretion	ko04971	75	c109495.graph_c0;c113227.graph_c0;c12405.graph_c0;c124440.graph_c0;c12747.graph_c0;c14980.graph_c0;c21286.graph_c0;c21910.graph_c0;c22890.graph_c0;c28189.graph_c0;c28756.graph_c0;c29163.graph_c0;c30803.graph_c0;c31164.graph_c0;c31607.graph_c0;c35194.graph_c0;c37742.graph_c0;c38567.graph_c0;c38736.graph_c1;c40343.graph_c0;c41763.graph_c0;c42526.graph_c0;c42526.graph_c1;c43632.graph_c0;c43680.graph…	K00907+K08045+K01540+K04896+K04630+K04996+K01540+K08045+K01540+K02183+K04630+K08044+K04218+K05858+K02183+K04150+K00907+K08044+K04632+K04345+K01540+K04630+K04630+K05858+K04345+K04345+K13855+K04630+K05008+K02183+K08044+K04218+K18245+K01539+K08049+K02183+K00907+K02677+K01540+K05858+K04634+K04515+K04515+K08046+K08046+K05742+K04959+K05858+K08042+K08042+K04958+K04345+K04926+K08043+K08044+K04959+K04959+…
Pancreatic secretion	ko04972	83	c105480.graph_c0;c108746.graph_c0;c113227.graph_c0;c11986.graph_c0;c12405.graph_c0;c12968.graph_c0;c13204.graph_c0;c133364.graph_c0;c141306.graph_c0;c20884.graph_c0;c21286.graph_c0;c21910.graph_c0;c22890.graph_c0;c29163.graph_c0;c29902.graph_c0;c31164.graph_c0;c32767.graph_c0;c38567.graph_c0;c38736.graph_c1;c39363.graph_c0;c40214.graph_c0;c40716.graph_c0;c41763.graph_c0;c43444.graph_c0;c43632.gra…	K04588+K01047+K08045+K01047+K01540+K04353+K10951+K12298+K04962+K05028+K01540+K08045+K01540+K08044+K07904+K05858+K05028+K08044+K04632+K04936+K04392+K10951+K01540+K05850+K05858+K05028+K13855+K05853+K07901+K08044+K18245+K01539+K08049+K04936+K14077+K05853+K05850+K02677+K01540+K05858+K04634+K08046+K08046+K05850+K05742+K04959+K05853+K05858+K01047+K08042+K08042+K04958+K18152+K01047+K10951+K04964+K04926+…
Carbohydrate digestion and absorption	ko04973	49	c100719.graph_c0;c104814.graph_c0;c117695.graph_c0;c12405.graph_c0;c18405.graph_c0;c19223.graph_c0;c21286.graph_c0;c22890.graph_c0;c25546.graph_c0;c29160.graph_c0;c30671.graph_c0;c37615.graph_c0;c39610.graph_c0;c40109.graph_c0;c41763.graph_c0;c44918.graph_c0;c44920.graph_c0;c45414.graph_c0;c46025.graph_c0;c48878.graph_c0;c49453.graph_c0;c49725.graph_c0;c49897.graph_c0;c51202.graph_c0;c51202.graph…	K00844+K00922+K00844+K01540+K14158+K04851+K01540+K01540+K04851+K04456+K01229+K00922+K01176+K00844+K01540+K02649+K02649+K01084+K04456+K02649+K04456+K01539+K02649+K08171+K08171+K02649+K01540+K02649+K00844+K00922+K02649+K00844+K02649+K00922+K04456+K00922+K04851+K04851+K01539+K00844+K00844+K08143+K01539+K00922+K01540+K00922+K00922+K00844+K04851
Protein digestion and absorption	ko04974	99	c101124.graph_c0;c116644.graph_c0;c121262.graph_c0;c12405.graph_c0;c12907.graph_c0;c12957.graph_c0;c130059.graph_c0;c134195.graph_c0;c139548.graph_c0;c20369.graph_c0;c21286.graph_c0;c22890.graph_c0;c24897.graph_c0;c28954.graph_c0;c31448.graph_c0;c32527.graph_c0;c32527.graph_c1;c34378.graph_c0;c3720.graph_c0;c37381.graph_c0;c38981.graph_c0;c39179.graph_c0;c41382.graph_c0;c41763.graph_c0;c42183.gra…	K05849+K06238+K05849+K01540+K06236+K06236+K05612+K06238+K06237+K06238+K01540+K01540+K08187+K01285+K16630+K16628+K16628+K06238+K05849+K14208+K06236+K06236+K05849+K01540+K06236+K06236+K06236+K08131+K16630+K08131+K06236+K08131+K06236+K14211+K05616+K16630+K06236+K14207+K06236+K06238+K06236+K14211+K01539+K06238+K06236+K06236+K06238+K06238+K06236+K05849+K13867+K01540+K16617+K16628+K08132+K06823+K08131+…
Fat digestion and absorption	ko04975	25	c108746.graph_c0;c11986.graph_c0;c128303.graph_c0;c13079.graph_c0;c133364.graph_c0;c16638.graph_c0;c18749.graph_c0;c25666.graph_c0;c29637.graph_c0;c41099.graph_c0;c41747.graph_c0;c43307.graph_c0;c50254.graph_c0;c53949.graph_c0;c55264.graph_c0;c55274.graph_c1;c57472.graph_c0;c58215.graph_c0;c58215.graph_c3;c58215.graph_c4;c58734.graph_c0;c58971.graph_c0;c66984.graph_c0;c70255.graph_c0;c74540.graph…	K01047+K01047+K01080+K08757+K12298+K14456+K13509+K14456+K01080+K11160+K14455+K06259+K13509+K13885+K01047+K11155+K01047+K05641+K05641+K05641+K13509+K01080+K13509+K06259+K06259
Bile secretion	ko04976	78	c105365.graph_c0;c105480.graph_c0;c107361.graph_c0;c112102.graph_c0;c113227.graph_c0;c12405.graph_c0;c13460.graph_c0;c135532.graph_c0;c136097.graph_c0;c14661.graph_c0;c17672.graph_c0;c18405.graph_c0;c21286.graph_c0;c21910.graph_c0;c22890.graph_c0;c28004.graph_c0;c28259.graph_c0;c29163.graph_c0;c30455.graph_c0;c33704.graph_c0;c38567.graph_c0;c38736.graph_c1;c40343.graph_c0;c40465.graph_c0;c41763.g…	K05664+K04588+K05658+K05658+K08045+K01540+K09864+K09877+K05664+K08748+K14341+K14158+K01540+K08045+K01540+K05667+K05667+K08044+K09864+K05681+K08044+K04632+K04345+K05658+K01540+K05681+K04345+K04345+K13855+K07299+K14360+K00021+K08044+K18245+K01539+K09864+K08049+K01253+K09864+K09864+K01540+K12473+K08046+K08046+K14360+K09866+K13885+K05742+K05667+K08042+K08042+K08524+K08524+K09864+K04345+K08043+K08044+…
Vitamin digestion and absorption	ko04977	25	c101478.graph_c0;c101513.graph_c0;c10193.graph_c0;c103853.graph_c0;c122804.graph_c0;c13079.graph_c0;c41126.graph_c0;c46789.graph_c0;c51053.graph_c0;c52458.graph_c0;c52738.graph_c0;c52738.graph_c1;c53274.graph_c0;c53274.graph_c1;c53949.graph_c0;c56067.graph_c0;c56113.graph_c1;c57605.graph_c2;c70636.graph_c0;c78061.graph_c0;c80485.graph_c0;c86869.graph_c0;c88528.graph_c0;c88967.graph_c0;c93664.grap…	K14592+K14620+K14615+K14592+K14616+K08757+K14610+K14619+K14609+K14616+K14617+K14617+K14618+K14618+K13885+K14386+K01435+K05665+K14616+K14610+K14592+K14616+K14616+K14616+K14592
Mineral absorption	ko04978	43	c113479.graph_c0;c114545.graph_c0;c121005.graph_c0;c12405.graph_c0;c12833.graph_c0;c134375.graph_c0;c13452.graph_c0;c18405.graph_c0;c19514.graph_c0;c21286.graph_c0;c21542.graph_c0;c22890.graph_c0;c24177.graph_c0;c27566.graph_c0;c28160.graph_c0;c30723.graph_c0;c33489.graph_c0;c33664.graph_c0;c38646.graph_c0;c41763.graph_c0;c48719.graph_c0;c49725.graph_c0;c51888.graph_c0;c51891.graph_c2;c51964.grap…	K12347+K04981+K04981+K01540+K07213+K04981+K00510+K14158+K14735+K01540+K14710+K01540+K14739+K14735+K00522+K14710+K14735+K13625+K00510+K01540+K14686+K01539+K14737+K08539+K08370+K14688+K01540+K12347+K14685+K12347+K05011+K14704+K04982+K14738+K14738+K14735+K14738+K14738+K14710+K01539+K01539+K04981+K01540
Alzheimer's disease	ko05010	181	c100500.graph_c0;c10774.graph_c0;c108310.graph_c0;c111034.graph_c0;c114791.graph_c0;c11881.graph_c0;c12079.graph_c0;c12845.graph_c0;c12862.graph_c0;c12869.graph_c0;c12925.graph_c0;c12927.graph_c0;c12931.graph_c0;c12934.graph_c0;c12939.graph_c0;c12943.graph_c0;c12953.graph_c0;c13000.graph_c0;c13010.graph_c0;c13120.graph_c0;c13154.graph_c0;c13160.graph_c0;c13200.graph_c0;c13258.graph_c0;c13286.grap…	K04963+K02137+K04963+K02262+K08738+K02265+K04726+K02137+K03962+K02270+K03963+K02138+K00419+K03965+K02264+K02134+K02270+K03948+K03941+K03935+K03945+K03966+K03957+K02266+K02128+K00236+K03961+K03949+K04851+K02263+K04963+K03959+K04851+K00235+K02263+K00134+K02183+K03968+K03937+K03951+K03956+K06170+K02132+K03955+K03940+K00413+K04532+K05858+K03941+K00413+K02264+K02183+K03953+K04390+K02128+K04963+K03953+…
Parkinson's disease	ko05012	140	c10774.graph_c0;c111034.graph_c0;c113227.graph_c0;c114791.graph_c0;c11881.graph_c0;c12747.graph_c0;c12817.graph_c0;c12845.graph_c0;c12862.graph_c0;c12869.graph_c0;c12925.graph_c0;c12927.graph_c0;c12931.graph_c0;c12934.graph_c0;c12935.graph_c0;c12939.graph_c0;c12943.graph_c0;c12953.graph_c0;c13000.graph_c0;c13010.graph_c0;c13060.graph_c0;c13120.graph_c0;c13154.graph_c0;c13160.graph_c0;c13200.graph…	K02137+K02262+K08045+K08738+K02265+K04630+K05863+K02137+K03962+K02270+K03963+K02138+K00419+K03965+K15040+K02264+K02134+K02270+K03948+K03941+K05863+K03935+K03945+K03966+K03957+K02266+K02128+K00236+K03961+K05036+K03949+K03178+K02263+K08045+K03959+K08844+K05611+K00235+K02263+K03968+K03937+K05863+K03951+K03956+K04630+K02132+K03955+K03940+K00413+K15041+K05688+K03941+K00413+K02264+K03953+K02128+K03953+…
Amyotrophic lateral sclerosis (ALS)	ko05014	50	c114791.graph_c0;c12079.graph_c0;c13270.graph_c0;c21231.graph_c0;c24612.graph_c0;c28146.graph_c0;c28704.graph_c0;c35147.graph_c0;c38810.graph_c0;c39445.graph_c0;c40214.graph_c0;c41104.graph_c0;c41264.graph_c0;c41424.graph_c0;c44807.graph_c0;c45197.graph_c0;c46054.graph_c0;c47023.graph_c0;c47452.graph_c0;c47726.graph_c0;c48116.graph_c0;c49226.graph_c1;c49570.graph_c0;c50948.graph_c0;c51001.graph_c…	K08738+K04726+K04433+K04426+K04426+K04565+K04433+K04565+K04441+K04348+K04392+K08738+K04441+K04432+K02308+K02308+K04348+K03781+K02187+K07887+K02161+K04451+K03158+K04348+K04570+K04569+K11519+K02084+K04441+K11518+K11518+K05212+K04399+K05141+K04575+K04575+K04575+K02158+K07607+K06268+K02159+K13240+K04441+K04426+K13240+K04441+K04426+K04426+K04426+K05211
Huntington's disease	ko05016	195	c10774.graph_c0;c111034.graph_c0;c11423.graph_c0;c114791.graph_c0;c115015.graph_c0;c117906.graph_c0;c11881.graph_c0;c125531.graph_c0;c12614.graph_c0;c12765.graph_c0;c12817.graph_c0;c12845.graph_c0;c12862.graph_c0;c12869.graph_c0;c12887.graph_c0;c12925.graph_c0;c12927.graph_c0;c12931.graph_c0;c12934.graph_c0;c12935.graph_c0;c12939.graph_c0;c12943.graph_c0;c12953.graph_c0;c13000.graph_c0;c13010.gra…	K02137+K02262+K10408+K08738+K10408+K11824+K02265+K10408+K03120+K04498+K05863+K02137+K03962+K02270+K11826+K03963+K02138+K00419+K03965+K15040+K02264+K02134+K02270+K03948+K03941+K03008+K05863+K03935+K03945+K03966+K03957+K02266+K02128+K00236+K03961+K10408+K03949+K11644+K02263+K03959+K00235+K02263+K04565+K03968+K03937+K05863+K03951+K03956+K03013+K02132+K03955+K03940+K10412+K00413+K15041+K04564+K05858+…
Prion diseases	ko05020	31	c114715.graph_c0;c13708.graph_c0;c14948.graph_c0;c18135.graph_c0;c27086.graph_c0;c28069.graph_c0;c28136.graph_c0;c28146.graph_c0;c28390.graph_c0;c28721.graph_c0;c32660.graph_c0;c34303.graph_c0;c35147.graph_c0;c38362.graph_c0;c40343.graph_c0;c43680.graph_c0;c43821.graph_c0;c44926.graph_c0;c45100.graph_c0;c45678.graph_c0;c49888.graph_c0;c51609.graph_c0;c52150.graph_c1;c53143.graph_c0;c53212.graph_c…	K04383+K04375+K03986+K06491+K12499+K09490+K05703+K04565+K09553+K09490+K05703+K04369+K04565+K09203+K04345+K04345+K04345+K03988+K03987+K09490+K03999+K06491+K04371+K04368+K05634+K05635+K06491+K04345+K02159+K09203+K03995
Cocaine addiction	ko05030	52	c113227.graph_c0;c113475.graph_c0;c12747.graph_c0;c12923.graph_c0;c13047.graph_c0;c140279.graph_c0;c15253.graph_c0;c21910.graph_c0;c23949.graph_c0;c28756.graph_c0;c38736.graph_c1;c40343.graph_c0;c42455.graph_c0;c42526.graph_c0;c42526.graph_c1;c42871.graph_c0;c43007.graph_c0;c43642.graph_c0;c43680.graph_c0;c43821.graph_c0;c44209.graph_c0;c45326.graph_c0;c47903.graph_c0;c48294.graph_c0;c48403.graph…	K08045+K01593+K04630+K04448+K04374+K05036+K00274+K08045+K05213+K04630+K04632+K04345+K05214+K04630+K04630+K05213+K11716+K11716+K04345+K04345+K09048+K04630+K09029+K05214+K05213+K09048+K05870+K15839+K11828+K04450+K09048+K05212+K09047+K02580+K04345+K04448+K04735+K02090+K09049+K04735+K09048+K08045+K08045+K09048+K13765+K05213+K09048+K08045+K08045+K09048+K08045+K05211
Amphetamine addiction	ko05031	66	c112305.graph_c0;c113227.graph_c0;c113475.graph_c0;c12923.graph_c0;c13047.graph_c0;c140279.graph_c0;c15253.graph_c0;c19223.graph_c0;c21910.graph_c0;c23949.graph_c0;c25546.graph_c0;c28189.graph_c0;c29489.graph_c0;c31607.graph_c0;c38736.graph_c1;c39445.graph_c0;c40343.graph_c0;c42092.graph_c0;c42455.graph_c0;c42785.graph_c1;c42871.graph_c0;c43680.graph_c0;c43821.graph_c0;c44209.graph_c0;c44761.grap…	K06269+K08045+K01593+K04448+K04374+K05036+K00274+K04851+K08045+K05213+K04851+K02183+K04379+K02183+K04632+K04348+K04345+K04560+K05214+K06269+K05213+K04345+K04345+K09048+K06269+K06269+K04850+K04348+K09029+K05214+K05213+K02183+K02183+K09048+K05870+K04348+K15867+K02677+K04515+K04515+K04450+K09048+K11411+K05212+K09047+K04345+K02183+K06067+K04448+K09049+K06268+K09048+K08045+K08045+K09048+K04851+K05213+…
Morphine addiction	ko05032	99	c10942.graph_c0;c113227.graph_c0;c114609.graph_c0;c12111.graph_c0;c12346.graph_c0;c126024.graph_c0;c12747.graph_c0;c13008.graph_c0;c13712.graph_c0;c142695.graph_c0;c14766.graph_c0;c17759.graph_c0;c18792.graph_c0;c21910.graph_c0;c23198.graph_c0;c24253.graph_c0;c24567.graph_c0;c28532.graph_c0;c28756.graph_c0;c29163.graph_c0;c32844.graph_c0;c34302.graph_c0;c34828.graph_c0;c37446.graph_c0;c38567.grap…	K05175+K08045+K04997+K08291+K18436+K04344+K04630+K04536+K18438+K04615+K04439+K13293+K04344+K08045+K13296+K13755+K13293+K04536+K04630+K08044+K18436+K05186+K07825+K05175+K08044+K04632+K04534+K04537+K04345+K04534+K04630+K04630+K04549+K04345+K04345+K04630+K04344+K18438+K13293+K13296+K04615+K13296+K07826+K13296+K08044+K08291+K04546+K08049+K13293+K13293+K05175+K00910+K02677+K04543+K08046+K08046+K04539+…
Nicotine addiction	ko05033	23	c10942.graph_c0;c126024.graph_c0;c18792.graph_c0;c23949.graph_c0;c34302.graph_c0;c37446.graph_c0;c42455.graph_c0;c42871.graph_c0;c46450.graph_c0;c48294.graph_c0;c48403.graph_c0;c51179.graph_c0;c51959.graph_c0;c55065.graph_c0;c56877.graph_c0;c63136.graph_c0;c68566.graph_c0;c8060.graph_c0;c8599.graph_c0;c8849.graph_c0;c91276.graph_c0;c95461.graph_c0;c95837.graph_c0;	K05175+K04344+K04344+K05213+K05186+K05175+K05214+K05213+K04344+K05214+K05213+K05175+K04813+K05185+K05212+K05185+K05213+K04344+K04813+K05186+K05181+K05190+K05211
Alcoholism	ko05034	116	c100713.graph_c0;c112305.graph_c0;c113227.graph_c0;c113475.graph_c0;c12747.graph_c0;c13008.graph_c0;c13047.graph_c0;c13329.graph_c0;c140279.graph_c0;c15253.graph_c0;c18314.graph_c0;c21910.graph_c0;c23949.graph_c0;c27952.graph_c0;c28189.graph_c0;c28532.graph_c0;c28756.graph_c0;c29057.graph_c0;c30932.graph_c0;c31607.graph_c0;c33099.graph_c0;c34828.graph_c0;c35665.graph_c0;c36038.graph_c0;c38356.gra…	K17449+K06269+K08045+K01593+K04630+K04536+K04374+K07359+K05036+K00274+K11251+K08045+K05213+K11406+K02183+K04536+K04630+K08845+K04267+K02183+K11253+K07825+K11252+K11251+K11303+K04632+K04534+K04537+K04534+K11404+K11251+K11251+K05214+K04630+K04630+K06269+K05213+K06067+K04549+K11253+K09048+K06269+K02833+K04630+K06269+K11253+K11251+K11409+K09029+K05214+K05213+K07828+K02183+K07826+K11409+K11254+K11408+…
Bacterial invasion of epithelial cells	ko05100	101	c100117.graph_c0;c100713.graph_c0;c102079.graph_c0;c104814.graph_c0;c12880.graph_c0;c13074.graph_c0;c13164.graph_c0;c13179.graph_c0;c13269.graph_c0;c26061.graph_c0;c27884.graph_c0;c28809.graph_c0;c28824.graph_c0;c28861.graph_c0;c29030.graph_c0;c32064.graph_c0;c35437.graph_c0;c37615.graph_c0;c38901.graph_c0;c39853.graph_c0;c40214.graph_c0;c40537.graph_c0;c40703.graph_c0;c41012.graph_c0;c41901.grap…	K05099+K17449+K05689+K00922+K05691+K07863+K05756+K06272+K05704+K16939+K05757+K05757+K02105+K06106+K05704+K05099+K01528+K00922+K05760+K01528+K04392+K13744+K05754+K05758+K04645+K04438+K05700+K13744+K05760+K04438+K02649+K02649+K05754+K06484+K05704+K05755+K12366+K13728+K05757+K05747+K02649+K05719+K01528+K05692+K01528+K02649+K05717+K05725+K16939+K17447+K16942+K01528+K12366+K06106+K06279+K06278+K02649+…
Vibrio cholerae infection	ko05110	1	c38736.graph_c1;	K04632
Epithelial cell signaling in Helicobacter pylori infection	ko05120	1	c14524.graph_c0;	K08114
Salmonella infection	ko05132	99	c114715.graph_c0;c12923.graph_c0;c13074.graph_c0;c13117.graph_c0;c13147.graph_c0;c13164.graph_c0;c13658.graph_c0;c13905.graph_c0;c17815.graph_c0;c22663.graph_c0;c25180.graph_c0;c25806.graph_c0;c27884.graph_c0;c28809.graph_c0;c28841.graph_c0;c29489.graph_c0;c30029.graph_c0;c30660.graph_c0;c31083.graph_c0;c37500.graph_c0;c37976.graph_c0;c38674.graph_c0;c38810.graph_c0;c39127.graph_c0;c39393.graph_c…	K04383+K04448+K07863+K04437+K04437+K05756+K04437+K04437+K10414+K10414+K10414+K05482+K05757+K05757+K07897+K04379+K15348+K05759+K05759+K10414+K13241+K07897+K04441+K13241+K10415+K10416+K04392+K05754+K05758+K06071+K04441+K05505+K04437+K12799+K05754+K05755+K10160+K05759+K06071+K10414+K04393+K10415+K07898+K05408+K05757+K05747+K04437+K04729+K05692+K10407+K04391+K05692+K04371+K04441+K04437+K13883+K06071+…
Pertussis	ko05133	93	c105158.graph_c0;c108158.graph_c0;c108610.graph_c0;c109679.graph_c0;c110365.graph_c0;c114715.graph_c0;c117895.graph_c0;c12747.graph_c0;c128984.graph_c0;c12923.graph_c0;c12936.graph_c0;c138715.graph_c0;c138954.graph_c0;c14948.graph_c0;c18605.graph_c0;c19588.graph_c0;c20482.graph_c0;c25772.graph_c0;c26647.graph_c0;c27931.graph_c0;c28189.graph_c0;c28756.graph_c0;c29489.graph_c0;c30551.graph_c0;c3160…	K04733+K04733+K04733+K04733+K04733+K04383+K04733+K04630+K03990+K04448+K05765+K04733+K03990+K03986+K04730+K04733+K04730+K04730+K04733+K04733+K02183+K04630+K04379+K04001+K02183+K04733+K01331+K01331+K04733+K04730+K13241+K04441+K13241+K04733+K03175+K04441+K05400+K04630+K04630+K12799+K06461+K03988+K04733+K03987+K06484+K04630+K10160+K02187+K04730+K02183+K04729+K05719+K09444+K05411+K02183+K04391+K04733+…
Legionellosis	ko05134	54	c114791.graph_c0;c128984.graph_c0;c12911.graph_c0;c13124.graph_c0;c138954.graph_c0;c25806.graph_c0;c28628.graph_c0;c28851.graph_c0;c32811.graph_c0;c33973.graph_c0;c34545.graph_c0;c38258.graph_c0;c38615.graph_c0;c41104.graph_c0;c41818.graph_c0;c41951.graph_c0;c42322.graph_c0;c43517.graph_c0;c43861.graph_c0;c44211.graph_c0;c44249.graph_c0;c44554.graph_c0;c45741.graph_c0;c46099.graph_c0;c47452.graph…	K08738+K03990+K03231+K13525+K03990+K05482+K07875+K15485+K14416+K03283+K10159+K03233+K07953+K08738+K15464+K05505+K03283+K07874+K12799+K03283+K06461+K14416+K04077+K10160+K02187+K09414+K04729+K03231+K04391+K04469+K02084+K03283+K06461+K04397+K06464+K02580+K04398+K04399+K07953+K04735+K04735+K04734+K03283+K15464+K03283+K03283+K03283+K03231+K13525+K10160+K10160+K07875+K03283+K07937
Leishmaniasis	ko05140	96	c105158.graph_c0;c108158.graph_c0;c108610.graph_c0;c109679.graph_c0;c110365.graph_c0;c114715.graph_c0;c115662.graph_c0;c117895.graph_c0;c12371.graph_c0;c128984.graph_c0;c12923.graph_c0;c13031.graph_c0;c13708.graph_c0;c137663.graph_c0;c138715.graph_c0;c138954.graph_c0;c18605.graph_c0;c19588.graph_c0;c20482.graph_c0;c21417.graph_c0;c24391.graph_c0;c25772.graph_c0;c26647.graph_c0;c27931.graph_c0;c28…	K04733+K04733+K04733+K04733+K04733+K04383+K08010+K04733+K06856+K03990+K04448+K04403+K04375+K06752+K04733+K03990+K04730+K04733+K04730+K08012+K06498+K04730+K04733+K04733+K13536+K04379+K04733+K05697+K10159+K02581+K04733+K04730+K13241+K04441+K13241+K04733+K06752+K03175+K04441+K06461+K06752+K06752+K04733+K13377+K10160+K06752+K04730+K04729+K05719+K05697+K08012+K13375+K13375+K04427+K04733+K11987+K04371+…
Chagas disease (American trypanosomiasis)	ko05142	131	c104814.graph_c0;c105158.graph_c0;c108158.graph_c0;c108610.graph_c0;c109679.graph_c0;c110365.graph_c0;c117895.graph_c0;c12747.graph_c0;c12830.graph_c0;c128984.graph_c0;c12923.graph_c0;c132306.graph_c0;c13700.graph_c0;c138715.graph_c0;c138954.graph_c0;c141941.graph_c0;c14948.graph_c0;c18605.graph_c0;c19588.graph_c0;c20482.graph_c0;c25772.graph_c0;c26647.graph_c0;c27086.graph_c0;c27860.graph_c0;c27…	K00922+K04733+K04733+K04733+K04733+K04733+K04733+K04630+K04382+K03990+K04448+K01283+K04354+K04733+K03990+K10161+K03986+K04730+K04733+K04730+K04730+K04733+K12499+K14624+K04733+K04630+K04456+K04379+K05858+K04733+K04390+K10159+K04733+K00922+K04500+K04730+K13241+K04632+K04534+K04441+K13241+K04733+K08057+K03175+K04441+K04534+K04630+K04630+K05858+K03456+K02649+K02649+K03988+K04733+K03987+K13377+K04630+…
African trypanosomiasis	ko05143	26	c12371.graph_c0;c13079.graph_c0;c132221.graph_c0;c141941.graph_c0;c15821.graph_c0;c25806.graph_c0;c31164.graph_c0;c33057.graph_c0;c43632.graph_c0;c46660.graph_c0;c48822.graph_c1;c49841.graph_c0;c52083.graph_c0;c52262.graph_c0;c53043.graph_c0;c54855.graph_c0;c56450.graph_c0;c56639.graph_c0;c57947.graph_c0;c58785.graph_c0;c58892.graph_c0;c59028.graph_c0;c63050.graph_c0;c70543.graph_c0;c80923.graph_…	K06856+K08757+K04234+K10161+K04234+K05482+K05858+K04390+K05858+K06494+K04729+K06241+K02677+K05858+K04634+K05858+K06856+K06490+K06527+K01392+K13822+K13823+K06856+K04390+K02677+K05858
Malaria	ko05144	54	c100117.graph_c0;c103766.graph_c0;c107149.graph_c0;c107224.graph_c0;c131114.graph_c0;c141941.graph_c0;c18034.graph_c0;c18709.graph_c0;c25282.graph_c0;c25806.graph_c0;c27860.graph_c0;c28962.graph_c0;c29167.graph_c0;c29840.graph_c0;c30176.graph_c0;c30586.graph_c0;c32064.graph_c0;c34545.graph_c0;c41089.graph_c0;c43307.graph_c0;c45132.graph_c0;c46099.graph_c0;c46301.graph_c0;c46660.graph_c0;c47030.gr…	K05099+K05460+K04659+K06496+K05460+K10161+K03161+K06496+K06574+K05482+K14624+K04659+K04659+K06576+K16857+K16857+K05099+K10159+K16336+K06259+K13377+K10160+K04550+K06494+K10785+K03160+K04729+K04659+K13375+K13375+K06508+K06471+K04659+K04550+K04550+K04659+K13376+K06464+K06490+K06527+K13822+K13823+K06508+K06574+K06259+K06496+K06496+K10160+K06259+K05099+K04659+K10160+K05099+K06496
Toxoplasmosis	ko05145	174	c100727.graph_c0;c104729.graph_c0;c104814.graph_c0;c105158.graph_c0;c105467.graph_c0;c108158.graph_c0;c108610.graph_c0;c109679.graph_c0;c110365.graph_c0;c114791.graph_c0;c117895.graph_c0;c12747.graph_c0;c13031.graph_c0;c13224.graph_c0;c13270.graph_c0;c137663.graph_c0;c138715.graph_c0;c18034.graph_c0;c18605.graph_c0;c18773.graph_c0;c19588.graph_c0;c19886.graph_c0;c20482.graph_c0;c24008.graph_c0;c2…	K08060+K08060+K00922+K04733+K08060+K04733+K04733+K04733+K04733+K08738+K04733+K04630+K04403+K06276+K04433+K06752+K04733+K03161+K04730+K06240+K04733+K06240+K04730+K06240+K13412+K04730+K06240+K04733+K06240+K04733+K04433+K04630+K04456+K04733+K06240+K03283+K10159+K02581+K04733+K00922+K04730+K13241+K00461+K04534+K04441+K13241+K06240+K04733+K09565+K06752+K03175+K08738+K04441+K04432+K06240+K04534+K13412+…
Amoebiasis	ko05146	146	c104814.graph_c0;c10762.graph_c0;c11761.graph_c0;c12371.graph_c0;c12907.graph_c0;c12957.graph_c0;c13198.graph_c0;c139548.graph_c0;c18773.graph_c0;c19886.graph_c0;c24008.graph_c0;c26208.graph_c0;c27786.graph_c0;c28473.graph_c0;c28724.graph_c0;c28841.graph_c0;c30234.graph_c0;c31164.graph_c0;c33273.graph_c0;c34545.graph_c0;c35407.graph_c0;c36814.graph_c0;c37615.graph_c0;c37976.graph_c0;c38108.graph_…	K00922+K13963+K05699+K06856+K06236+K06236+K05699+K06237+K06240+K06240+K06240+K06240+K06240+K07889+K07888+K07897+K05699+K05858+K06240+K10159+K13963+K05699+K00922+K13241+K05699+K05699+K07897+K04632+K06236+K13241+K06240+K06236+K05699+K04345+K06240+K06236+K06236+K05700+K06236+K05858+K04345+K04345+K06243+K06461+K06236+K02649+K02649+K13377+K06236+K04636+K05699+K10160+K13963+K07898+K06236+K02187+K07887+…
Staphylococcus aureus infection	ko05150	51	c107224.graph_c0;c1118.graph_c0;c12371.graph_c0;c128984.graph_c0;c137663.graph_c0;c138954.graph_c0;c14948.graph_c0;c18709.graph_c0;c24391.graph_c0;c26243.graph_c0;c26419.graph_c0;c31821.graph_c0;c32764.graph_c0;c36340.graph_c0;c37061.graph_c0;c38680.graph_c0;c38680.graph_c1;c39987.graph_c0;c44249.graph_c0;c44754.graph_c0;c44829.graph_c0;c44926.graph_c0;c45100.graph_c0;c46737.graph_c0;c47030.graph…	K06496+K12560+K06856+K03990+K06752+K03990+K03986+K06496+K06498+K04004+K04010+K03993+K01331+K04279+K01331+K01333+K01333+K06752+K06461+K06752+K06752+K03988+K03987+K06752+K10785+K01334+K06544+K06752+K06461+K06544+K06856+K06464+K06490+K03989+K04004+K01330+K06856+K04010+K06496+K06496+K06463+K01330+K04004+K06752+K03992+K01332+K06752+K06498+K01331+K06496+K01331
Tuberculosis	ko05152	197	c100727.graph_c0;c104073.graph_c0;c104729.graph_c0;c105158.graph_c0;c105467.graph_c0;c108158.graph_c0;c108610.graph_c0;c109679.graph_c0;c110365.graph_c0;c1118.graph_c0;c114715.graph_c0;c114791.graph_c0;c117895.graph_c0;c12079.graph_c0;c12086.graph_c0;c12371.graph_c0;c12765.graph_c0;c12766.graph_c1;c12855.graph_c0;c12876.graph_c0;c128984.graph_c0;c132425.graph_c0;c13269.graph_c0;c137663.graph_c0;c…	K08060+K06560+K08060+K04733+K08060+K04733+K04733+K04733+K04733+K12560+K04383+K08738+K04733+K04726+K12794+K06856+K04498+K10048+K03662+K03661+K03990+K13882+K05704+K06752+K04733+K03990+K10161+K02146+K07438+K04730+K04733+K04730+K06498+K04730+K05482+K04733+K10165+K04733+K02154+K02183+K07889+K07888+K07897+K05704+K04456+K02154+K06528+K02183+K04733+K06462+K06560+K08066+K06528+K10159+K10165+K04733+K04730+…
Hepatitis C	ko05160	116	c10065.graph_c0;c104814.graph_c0;c111594.graph_c0;c11418.graph_c0;c12830.graph_c0;c12834.graph_c0;c12859.graph_c0;c13224.graph_c0;c13700.graph_c0;c13871.graph_c0;c15901.graph_c0;c18043.graph_c0;c21865.graph_c0;c26170.graph_c0;c28797.graph_c0;c28842.graph_c0;c29057.graph_c0;c29160.graph_c0;c29807.graph_c0;c36022.graph_c0;c37597.graph_c0;c37615.graph_c0;c38810.graph_c0;c38974.graph_c0;c39158.graph_…	K06087+K00922+K06087+K06087+K04382+K06087+K06625+K06276+K04354+K03237+K01165+K06087+K06087+K04361+K03250+K06698+K08845+K04456+K06087+K05401+K06087+K00922+K04441+K09447+K05130+K06087+K04361+K03083+K03175+K04441+K04361+K04692+K04696+K03456+K02833+K02649+K02649+K12646+K04456+K04693+K14217+K09447+K12646+K05401+K07828+K02649+K09444+K04451+K04693+K04456+K03158+K02649+K04365+K04366+K05411+K03456+K02861+…
Hepatitis B	ko05161	173	c104814.graph_c0;c11082.graph_c0;c114791.graph_c0;c12639.graph_c0;c12765.graph_c0;c12855.graph_c0;c12859.graph_c0;c12905.graph_c1;c12923.graph_c0;c13012.graph_c0;c13047.graph_c0;c13085.graph_c0;c13177.graph_c0;c13177.graph_c1;c13269.graph_c0;c13280.graph_c0;c13293.graph_c0;c13708.graph_c0;c21892.graph_c0;c22257.graph_c0;c23128.graph_c0;c24352.graph_c0;c25583.graph_c0;c25832.graph_c0;c28241.graph_…	K00922+K04416+K08738+K11594+K04498+K03662+K06625+K06624+K04448+K02089+K04374+K01403+K17334+K17334+K05704+K01403+K11594+K04375+K04416+K11594+K04416+K05871+K04416+K12497+K10610+K05704+K04456+K04379+K11594+K15041+K01403+K04802+K05871+K06618+K04390+K04369+K10159+K05871+K05401+K10140+K00922+K16197+K09447+K05130+K04498+K08738+K04501+K01110+K09389+K04377+K06626+K11225+K16344+K04692+K05871+K09048+K11222+…
Measles	ko05162	149	c104814.graph_c0;c105158.graph_c0;c108158.graph_c0;c108610.graph_c0;c109008.graph_c0;c109679.graph_c0;c110365.graph_c0;c1118.graph_c0;c114715.graph_c0;c117895.graph_c0;c120176.graph_c0;c12371.graph_c0;c12905.graph_c1;c13012.graph_c0;c134117.graph_c0;c137603.graph_c0;c13871.graph_c0;c138715.graph_c0;c13982.graph_c0;c141941.graph_c0;c18605.graph_c0;c19588.graph_c0;c19920.graph_c0;c19941.graph_c0;c2…	K00922+K04733+K04733+K04733+K05404+K04733+K04733+K12560+K04383+K04733+K10148+K06856+K06624+K02089+K05404+K18052+K03237+K04733+K07899+K10161+K04730+K04733+K10148+K05069+K04730+K04730+K04733+K04733+K05703+K03247+K04456+K03097+K04733+K05703+K04390+K03283+K10159+K02581+K04733+K00922+K04730+K14753+K09447+K05130+K04733+K03083+K10151+K03175+K05070+K07899+K06626+K03283+K04692+K03283+K02649+K02649+K04733+…
Influenza A	ko05164	181	c100088.graph_c0;c100727.graph_c0;c104729.graph_c0;c104814.graph_c0;c105158.graph_c0;c105467.graph_c0;c108158.graph_c0;c108610.graph_c0;c109008.graph_c0;c109679.graph_c0;c110365.graph_c0;c114715.graph_c0;c114791.graph_c0;c117895.graph_c0;c12765.graph_c0;c12923.graph_c0;c13041.graph_c0;c13270.graph_c0;c134117.graph_c0;c137663.graph_c0;c13871.graph_c0;c138715.graph_c0;c14620.graph_c0;c15901.graph_c…	K00787+K08060+K08060+K00922+K04733+K08060+K04733+K04733+K05404+K04733+K04733+K04383+K08738+K04733+K04498+K04448+K15043+K04433+K05404+K06752+K03237+K04733+K12812+K01165+K04733+K05482+K04733+K12967+K12499+K14624+K04733+K04433+K04456+K12812+K14298+K15044+K04733+K15046+K04390+K04733+K03283+K04369+K05401+K02581+K04733+K00922+K04441+K09447+K05130+K04733+K01349+K06752+K03083+K14284+K14284+K00787+K04498+…
HTLV-I infection	ko05166	301	c100088.graph_c0;c100880.graph_c0;c102386.graph_c0;c103103.graph_c0;c104814.graph_c0;c104965.graph_c0;c10706.graph_c0;c10721.graph_c0;c107891.graph_c0;c11082.graph_c0;c113227.graph_c0;c116009.graph_c0;c124287.graph_c0;c12614.graph_c0;c12765.graph_c0;c12817.graph_c0;c12859.graph_c0;c12923.graph_c0;c12935.graph_c0;c13012.graph_c0;c13040.graph_c0;c13047.graph_c0;c13060.graph_c0;c131603.graph_c0;c131…	K00787+K01064+K02085+K09421+K00922+K09341+K06271+K07829+K00714+K04416+K08045+K00445+K09420+K03120+K04498+K05863+K06625+K04448+K15040+K02089+K07829+K04374+K05863+K06724+K17334+K17334+K02432+K09421+K04375+K06752+K02353+K06622+K04359+K05069+K04416+K08045+K04416+K02235+K02842+K04416+K05863+K02432+K07830+K05433+K02105+K04456+K08044+K02328+K04379+K15041+K02375+K04802+K15308+K06618+K03209+K05074+K03120+…
Herpes simplex infection	ko05168	192	c109698.graph_c0;c112305.graph_c0;c114791.graph_c0;c124870.graph_c0;c12614.graph_c0;c12765.graph_c0;c12836.graph_c0;c128984.graph_c0;c12923.graph_c0;c13018.graph_c0;c13031.graph_c0;c130338.graph_c0;c13183.graph_c0;c137663.graph_c0;c13871.graph_c0;c138954.graph_c0;c141941.graph_c0;c15901.graph_c0;c16609.graph_c0;c27086.graph_c0;c27860.graph_c0;c28638.graph_c0;c29323.graph_c0;c29438.graph_c0;c29489…	K03006+K06269+K08738+K03121+K03120+K04498+K12890+K03990+K04448+K03347+K04403+K07293+K15414+K06752+K03237+K03990+K10161+K01165+K03121+K12499+K14624+K05433+K03875+K02207+K04379+K11838+K03097+K14650+K03094+K04390+K10159+K12881+K15409+K02633+K05401+K15412+K03120+K02581+K02633+K09447+K05130+K15413+K06531+K06752+K03129+K05654+K14284+K14284+K04498+K03175+K08738+K06269+K12896+K03120+K12892+K02087+K04696+…
Epstein-Barr virus infection	ko05169	215	c104814.graph_c0;c105139.graph_c0;c106264.graph_c0;c12371.graph_c0;c12614.graph_c0;c12765.graph_c0;c12772.graph_c0;c12859.graph_c0;c12905.graph_c1;c12923.graph_c0;c13002.graph_c0;c13031.graph_c0;c13044.graph_c0;c13229.graph_c0;c13270.graph_c0;c13538.graph_c0;c18605.graph_c0;c19641.graph_c0;c20482.graph_c0;c23137.graph_c0;c25772.graph_c0;c27951.graph_c0;c27952.graph_c0;c28584.graph_c0;c28704.graph…	K00922+K14721+K15978+K06856+K03120+K04498+K03030+K06625+K06624+K04448+K03033+K04403+K03008+K03061+K04433+K06477+K04730+K03037+K04730+K03024+K04730+K03038+K11406+K03013+K04433+K06063+K03063+K10881+K06630+K06065+K04456+K11838+K03124+K05872+K03097+K07606+K06618+K03283+K03120+K02581+K00922+K04730+K16197+K07936+K04441+K03083+K04345+K03032+K04498+K03175+K04441+K04432+K04377+K03283+K03007+K03137+K05854+…
Pathways in cancer	ko05200	488	c100117.graph_c0;c10019.graph_c0;c100880.graph_c0;c102079.graph_c0;c102386.graph_c0;c103766.graph_c0;c104814.graph_c0;c105419.graph_c0;c10632.graph_c0;c106341.graph_c0;c107891.graph_c0;c113227.graph_c0;c114791.graph_c0;c116009.graph_c0;c11626.graph_c0;c117318.graph_c0;c11920.graph_c0;c119984.graph_c0;c12079.graph_c0;c12125.graph_c0;c12234.graph_c0;c12736.graph_c0;c12742.graph_c0;c12745.graph_c0;c…	K05099+K08803+K01064+K05689+K02085+K05460+K00922+K08775+K06481+K08775+K00714+K08045+K08738+K00445+K04362+K08775+K06481+K09848+K04726+K09848+K04260+K04496+K04496+K04662+K04630+K04498+K03868+K06625+K05691+K03873+K06624+K04448+K09290+K05094+K04536+K02089+K09592+K01403+K05460+K09592+K02432+K01403+K02353+K06237+K08528+K04358+K04359+K08557+K04362+K06240+K09848+K06240+K08045+K02235+K06240+K02842+K06481+…
Transcriptional misregulation in cancer	ko05202	175	c100117.graph_c0;c10256.graph_c0;c11197.graph_c0;c12371.graph_c0;c12766.graph_c1;c12859.graph_c0;c12905.graph_c1;c12926.graph_c0;c12965.graph_c0;c13082.graph_c0;c13085.graph_c0;c13280.graph_c0;c13312.graph_c0;c13671.graph_c0;c136806.graph_c0;c14049.graph_c0;c14289.graph_c0;c15020.graph_c0;c18233.graph_c0;c19150.graph_c0;c19224.graph_c0;c19941.graph_c0;c21264.graph_c0;c21955.graph_c0;c22337.graph_…	K05099+K09254+K15614+K06856+K10048+K06625+K06624+K06571+K14651+K09278+K01403+K01403+K15612+K15187+K06590+K06622+K14242+K04359+K11644+K15618+K08559+K05069+K08024+K05413+K06532+K06498+K15604+K09105+K01403+K09035+K15187+K02211+K08024+K05099+K11253+K09431+K09254+K15616+K09340+K15615+K05459+K15379+K15616+K10056+K15623+K08525+K12823+K15187+K09109+K10151+K02583+K11644+K06590+K04377+K09055+K06067+K13098+…
Viral carcinogenesis	ko05203	218	c10256.graph_c0;c104814.graph_c0;c11761.graph_c0;c12614.graph_c0;c12639.graph_c0;c12765.graph_c0;c12859.graph_c0;c128984.graph_c0;c12905.graph_c1;c12923.graph_c0;c13012.graph_c0;c13047.graph_c0;c13198.graph_c0;c13269.graph_c0;c13293.graph_c0;c13649.graph_c0;c138954.graph_c0;c15093.graph_c0;c22257.graph_c0;c24241.graph_c0;c25832.graph_c0;c27952.graph_c0;c28075.graph_c0;c28241.graph_c0;c28798.graph…	K09254+K00922+K05699+K03120+K11594+K04498+K06625+K03990+K06624+K04448+K02089+K04374+K05699+K05704+K11594+K16174+K03990+K02146+K11594+K16175+K12497+K11406+K06638+K10610+K06063+K11643+K06630+K05704+K11594+K15041+K00873+K11838+K05699+K03124+K06618+K00873+K09254+K11252+K03120+K05699+K00922+K05699+K16197+K00873+K05699+K14021+K08053+K05760+K09447+K15413+K10131+K16175+K05699+K04392+K04345+K10151+K04498+…
Chemical carcinogenesis	ko05204	34	c101004.graph_c0;c12679.graph_c0;c13338.graph_c0;c14235.graph_c0;c14396.graph_c0;c22144.graph_c0;c23720.graph_c0;c29688.graph_c0;c31839.graph_c0;c31877.graph_c0;c39955.graph_c0;c40931.graph_c0;c44066.graph_c0;c44250.graph_c0;c44406.graph_c0;c44944.graph_c0;c45698.graph_c0;c47932.graph_c0;c48995.graph_c0;c50424.graph_c0;c51383.graph_c0;c51634.graph_c0;c52121.graph_c0;c52459.graph_c0;c53077.graph_c…	K00129+K00799+K00799+K00799+K00129+K00816+K00799+K00799+K00816+K00129+K00121+K15680+K00799+K00799+K13299+K00799+K00079+K00129+K00799+K00799+K11987+K01253+K00799+K00622+K07410+K00816+K00799+K01014+K00799+K09097+K00129+K07408+K00699+K00129
Proteoglycans in cancer	ko05205	266	c100117.graph_c0;c100880.graph_c0;c103766.graph_c0;c104814.graph_c0;c10632.graph_c0;c10721.graph_c0;c107823.graph_c0;c107891.graph_c0;c112305.graph_c0;c116009.graph_c0;c11626.graph_c0;c11920.graph_c0;c120601.graph_c0;c12859.graph_c0;c13028.graph_c0;c130338.graph_c0;c13040.graph_c0;c13085.graph_c0;c131114.graph_c0;c13117.graph_c0;c13147.graph_c0;c13193.graph_c0;c13224.graph_c0;c13269.graph_c0;c132…	K05099+K01064+K05460+K00922+K06481+K07829+K05731+K00714+K06269+K00445+K04362+K06481+K10380+K06625+K04660+K07293+K07829+K01403+K05460+K04437+K04437+K02432+K06276+K05704+K01403+K04437+K04375+K04437+K04362+K05731+K13769+K02235+K10380+K02842+K06481+K07965+K04361+K05731+K03258+K02432+K07830+K02105+K06106+K05704+K08845+K04456+K16857+K08268+K02375+K01403+K16857+K05099+K05697+K04390+K03209+K05860+K05860+…
MicroRNAs in cancer	ko05206	188	c100117.graph_c0;c100713.graph_c0;c102386.graph_c0;c104326.graph_c0;c107361.graph_c0;c112102.graph_c0;c11485.graph_c0;c121978.graph_c0;c12765.graph_c0;c12859.graph_c0;c12905.graph_c1;c12960.graph_c0;c13005.graph_c0;c13081.graph_c0;c13085.graph_c0;c13102.graph_c0;c13280.graph_c0;c15020.graph_c0;c24116.graph_c0;c26170.graph_c0;c26518.graph_c0;c27811.graph_c0;c28149.graph_c0;c28438.graph_c0;c30176.g…	K05099+K17449+K02085+K07187+K05658+K05658+K06252+K17442+K04498+K06625+K06624+K06252+K05094+K06252+K01403+K10577+K01403+K04359+K10605+K04361+K04445+K06252+K02599+K09299+K16857+K01403+K16857+K07606+K05099+K07187+K04369+K04445+K15379+K14021+K02599+K17398+K02539+K02599+K02599+K04361+K05658+K10151+K06252+K04498+K01110+K09389+K04377+K06626+K18050+K04438+K04702+K04361+K08270+K02599+K04692+K06252+K04438+…
Colorectal cancer	ko05210	80	c102386.graph_c0;c104814.graph_c0;c114791.graph_c0;c12923.graph_c0;c28824.graph_c0;c29057.graph_c0;c29160.graph_c0;c29489.graph_c0;c35233.graph_c0;c37615.graph_c0;c37668.graph_c0;c40214.graph_c0;c40270.graph_c0;c40289.graph_c0;c41104.graph_c0;c41438.graph_c0;c41793.graph_c0;c41877.graph_c0;c44918.graph_c0;c44920.graph_c0;c45132.graph_c0;c45723.graph_c0;c45937.graph_c0;c46025.graph_c0;c46966.graph…	K02085+K00922+K08738+K04448+K02105+K08845+K04456+K04379+K02620+K00922+K04500+K04392+K02157+K03083+K08738+K04501+K04377+K07860+K02649+K02649+K13377+K04388+K04490+K04456+K02157+K02187+K02161+K02649+K04451+K04456+K08731+K08736+K02649+K02620+K04365+K04366+K13375+K13375+K04492+K02649+K08737+K04371+K02649+K08734+K04368+K02085+K00922+K07827+K08733+K08733+K02649+K02085+K04491+K04491+K02649+K00922+K04385+…
Renal cell carcinoma	ko05211	80	c100117.graph_c0;c103766.graph_c0;c104814.graph_c0;c12765.graph_c0;c12816.graph_c0;c12886.graph_c0;c12923.graph_c0;c12968.graph_c0;c130338.graph_c0;c13042.graph_c0;c131114.graph_c0;c13146.graph_c0;c23523.graph_c0;c29057.graph_c0;c29089.graph_c0;c29160.graph_c0;c30194.graph_c0;c32064.graph_c0;c34303.graph_c0;c35286.graph_c0;c37615.graph_c0;c38862.graph_c0;c40214.graph_c0;c40883.graph_c0;c42467.gra…	K05099+K05460+K00922+K04498+K03868+K03873+K04448+K04353+K07293+K09592+K05460+K09592+K05735+K08845+K09095+K04456+K08268+K05099+K04369+K06277+K00922+K05735+K04392+K04498+K04438+K04409+K04438+K02833+K02649+K02649+K13377+K07293+K04456+K07299+K05448+K01679+K07828+K02649+K04456+K02649+K04365+K04366+K09594+K07293+K13375+K13375+K06277+K03871+K02649+K04371+K02649+K04368+K03870+K04498+K04498+K00922+K04410+…
Pancreatic cancer	ko05212	89	c104814.graph_c0;c105419.graph_c0;c106341.graph_c0;c11364.graph_c0;c117318.graph_c0;c13012.graph_c0;c26170.graph_c0;c29057.graph_c0;c29160.graph_c0;c29210.graph_c0;c31722.graph_c0;c31831.graph_c0;c37615.graph_c0;c37668.graph_c0;c40214.graph_c0;c40243.graph_c0;c41438.graph_c0;c41745.graph_c0;c41877.graph_c0;c42968.graph_c0;c43611.graph_c0;c44918.graph_c0;c44920.graph_c0;c45132.graph_c0;c45723.grap…	K00922+K08775+K08775+K05729+K08775+K02089+K04361+K08845+K04456+K07834+K06618+K08775+K00922+K04500+K04392+K04361+K04501+K09389+K07860+K04361+K04692+K02649+K02649+K13377+K04388+K04456+K05729+K05083+K09389+K05448+K08773+K02649+K17454+K17454+K04451+K04456+K02649+K04365+K04366+K13375+K13375+K04570+K08773+K02649+K04482+K04482+K04371+K11217+K02649+K04368+K04467+K04467+K00922+K11220+K07827+K07209+K02649+…
Endometrial cancer	ko05213	66	c102079.graph_c0;c102386.graph_c0;c104814.graph_c0;c12880.graph_c0;c13179.graph_c0;c13224.graph_c0;c13708.graph_c0;c26170.graph_c0;c28824.graph_c0;c29057.graph_c0;c29160.graph_c0;c34303.graph_c0;c35233.graph_c0;c37615.graph_c0;c40243.graph_c0;c40270.graph_c0;c40289.graph_c0;c41488.graph_c0;c41793.graph_c0;c42968.graph_c0;c44901.graph_c0;c44918.graph_c0;c44920.graph_c0;c45937.graph_c0;c46025.graph…	K05689+K02085+K00922+K05691+K06272+K06276+K04375+K04361+K02105+K08845+K04456+K04369+K02620+K00922+K04361+K02157+K03083+K01110+K04377+K04361+K02833+K02649+K02649+K04490+K04456+K02157+K05083+K07828+K02649+K04451+K04456+K02649+K02620+K04365+K04366+K04492+K02649+K04371+K02649+K08734+K04368+K02085+K00922+K07827+K02649+K02085+K04491+K04491+K02649+K00922+K04385+K04456+K04364+K03099+K02085+K04503+K04399+…
Glioma	ko05214	76	c100713.graph_c0;c104814.graph_c0;c12859.graph_c0;c13012.graph_c0;c15020.graph_c0;c26170.graph_c0;c28189.graph_c0;c29057.graph_c0;c29160.graph_c0;c31607.graph_c0;c31722.graph_c0;c34303.graph_c0;c37615.graph_c0;c38209.graph_c0;c40243.graph_c0;c41488.graph_c0;c41745.graph_c0;c42968.graph_c0;c44901.graph_c0;c44918.graph_c0;c44920.graph_c0;c45259.graph_c0;c46025.graph_c0;c46167.graph_c0;c47620.graph_…	K17449+K00922+K06625+K02089+K04359+K04361+K02183+K08845+K04456+K02183+K06618+K04369+K00922+K05459+K04361+K01110+K09389+K04361+K02833+K02649+K02649+K04359+K04456+K05087+K09389+K07828+K02183+K02649+K06643+K17454+K17454+K04451+K04456+K02649+K04365+K17447+K04366+K02183+K07203+K06279+K02649+K02677+K04371+K02649+K04515+K04368+K04515+K04363+K00922+K07827+K02649+K01116+K06620+K05089+K06618+K06618+K02649+…
Prostate cancer	ko05215	112	c104814.graph_c0;c11626.graph_c0;c12765.graph_c0;c12859.graph_c0;c12905.graph_c1;c13047.graph_c0;c13224.graph_c0;c15020.graph_c0;c15677.graph_c0;c17718.graph_c0;c26170.graph_c0;c28824.graph_c0;c29057.graph_c0;c29160.graph_c0;c29965.graph_c0;c31722.graph_c0;c34303.graph_c0;c35233.graph_c0;c37615.graph_c0;c38209.graph_c0;c40030.graph_c0;c40243.graph_c0;c40289.graph_c0;c40543.graph_c0;c40883.graph_c…	K00922+K04362+K04498+K06625+K06624+K04374+K06276+K04359+K08557+K04362+K04361+K02105+K08845+K04456+K05450+K06618+K04369+K02620+K00922+K05459+K09487+K04361+K03083+K05093+K04498+K01110+K09389+K06626+K04361+K09048+K02833+K02649+K02649+K04079+K04359+K05093+K04490+K04362+K08557+K04456+K05087+K05083+K09389+K02161+K07828+K02649+K06643+K06626+K17454+K17454+K04451+K04456+K06626+K02649+K05093+K02620+K04365+…
Thyroid cancer	ko05216	33	c102079.graph_c0;c12952.graph_c0;c28824.graph_c0;c34303.graph_c0;c35233.graph_c0;c39907.graph_c0;c41793.graph_c0;c44901.graph_c0;c45937.graph_c0;c46070.graph_c0;c46297.graph_c0;c46297.graph_c1;c48242.graph_c0;c48369.graph_c0;c48611.graph_c0;c49226.graph_c1;c50173.graph_c0;c50207.graph_c0;c51434.graph_c0;c52150.graph_c1;c52610.graph_c0;c52701.graph_c0;c53143.graph_c0;c54105.graph_c0;c55199.graph_c…	K05689+K09290+K02105+K04369+K02620+K08525+K04377+K02833+K04490+K09292+K08525+K08525+K09291+K09289+K07828+K04451+K02620+K04365+K04492+K04371+K09288+K08530+K04368+K07827+K04491+K04491+K09293+K08524+K08524+K04503+K09288+K04503+K05126
Basal cell carcinoma	ko05217	70	c100880.graph_c0;c102386.graph_c0;c107891.graph_c0;c116009.graph_c0;c12745.graph_c0;c13193.graph_c0;c13929.graph_c0;c23174.graph_c0;c24191.graph_c0;c28446.graph_c0;c28824.graph_c0;c30261.graph_c0;c33156.graph_c0;c35233.graph_c0;c38156.graph_c0;c40270.graph_c0;c40289.graph_c0;c41671.graph_c0;c43504.graph_c0;c43692.graph_c0;c43692.graph_c1;c44123.graph_c0;c45371.graph_c0;c45937.graph_c0;c46272.grap…	K01064+K02085+K00714+K00445+K04662+K02432+K02353+K02235+K02842+K02432+K02105+K02375+K03209+K02620+K00572+K02157+K03083+K02375+K02432+K00408+K00408+K06226+K04662+K04490+K02842+K02157+K02353+K02353+K01357+K04451+K02620+K06230+K06225+K01384+K02353+K04492+K06229+K00444+K11101+K02085+K02842+K02353+K02085+K04491+K04491+K01064+K01558+K06230+K02376+K06231+K04385+K02354+K02432+K02085+K16798+K16797+K16798+…
Melanoma	ko05218	80	c100117.graph_c0;c102079.graph_c0;c103766.graph_c0;c104814.graph_c0;c11626.graph_c0;c12859.graph_c0;c13012.graph_c0;c131114.graph_c0;c14333.graph_c0;c15020.graph_c0;c17718.graph_c0;c26170.graph_c0;c27517.graph_c0;c2830.graph_c0;c29057.graph_c0;c29160.graph_c0;c29965.graph_c0;c31722.graph_c0;c32064.graph_c0;c34303.graph_c0;c36870.graph_c0;c36971.graph_c0;c37615.graph_c0;c38209.graph_c0;c40243.grap…	K05099+K05689+K05460+K00922+K04362+K06625+K02089+K05460+K04358+K04359+K04362+K04361+K04358+K04358+K08845+K04456+K05450+K06618+K05099+K04369+K04358+K18497+K00922+K05459+K04361+K01110+K09389+K09455+K04361+K04358+K02833+K02649+K02649+K04359+K04362+K04456+K05087+K09389+K07828+K02649+K06643+K17454+K17454+K04451+K04456+K02649+K04365+K04366+K02649+K04362+K04371+K02649+K05450+K04368+K04363+K00922+K07827+…
Bladder cancer	ko05219	50	c10019.graph_c0;c102079.graph_c0;c12859.graph_c0;c13005.graph_c0;c13012.graph_c0;c13085.graph_c0;c13280.graph_c0;c14527.graph_c0;c26170.graph_c0;c26518.graph_c0;c29057.graph_c0;c30176.graph_c0;c30386.graph_c0;c30586.graph_c0;c31722.graph_c0;c34303.graph_c0;c36067.graph_c0;c38465.graph_c0;c40243.graph_c0;c41745.graph_c0;c41793.graph_c0;c42968.graph_c0;c44901.graph_c0;c46642.graph_c0;c47339.graph_c…	K08803+K05689+K06625+K05094+K02089+K01403+K01403+K00758+K04361+K04445+K08845+K16857+K01403+K16857+K06618+K04369+K08803+K04445+K04361+K09389+K04377+K04361+K02833+K09850+K05083+K09389+K05448+K07828+K01398+K06643+K17454+K17454+K04451+K05094+K05094+K04365+K04366+K04371+K04368+K08803+K07827+K06620+K06618+K06618+K08803+K04503+K04503+K08803+K04445+K09389
Chronic myeloid leukemia	ko05220	98	c100713.graph_c0;c104814.graph_c0;c12736.graph_c0;c12742.graph_c0;c12859.graph_c0;c12905.graph_c1;c13012.graph_c0;c130338.graph_c0;c27858.graph_c0;c28250.graph_c0;c29057.graph_c0;c29160.graph_c0;c31722.graph_c0;c34303.graph_c0;c37615.graph_c0;c37643.graph_c0;c41438.graph_c0;c41745.graph_c0;c41793.graph_c0;c41830.graph_c0;c42467.graph_c1;c43259.graph_c0;c44349.graph_c0;c44901.graph_c0;c44918.graph…	K17449+K00922+K04496+K04496+K06625+K06624+K02089+K07293+K08878+K04496+K08845+K04456+K06618+K04369+K00922+K08878+K04501+K09389+K04377+K04496+K04438+K06067+K04438+K02833+K02649+K02649+K13377+K07293+K04388+K04456+K08367+K09389+K08878+K07828+K02649+K06643+K17454+K17454+K04451+K04456+K02649+K04365+K17447+K04366+K07293+K13375+K13375+K04570+K08367+K08367+K06279+K08878+K08878+K02649+K04371+K02649+K04368+…
Acute myeloid leukemia	ko05221	74	c104814.graph_c0;c26452.graph_c0;c29057.graph_c0;c29160.graph_c0;c34303.graph_c0;c35233.graph_c0;c37615.graph_c0;c39625.graph_c0;c41793.graph_c0;c42482.graph_c0;c42780.graph_c0;c43611.graph_c0;c44901.graph_c0;c44918.graph_c0;c44920.graph_c0;c45038.graph_c0;c45558.graph_c0;c45937.graph_c0;c46025.graph_c0;c46515.graph_c0;c47228.graph_c0;c48049.graph_c0;c48611.graph_c0;c48878.graph_c0;c49453.graph_c…	K00922+K05091+K08845+K04456+K04369+K02620+K00922+K10056+K04377+K04702+K09055+K04692+K02833+K02649+K02649+K08806+K08527+K04490+K04456+K04688+K08367+K07205+K07828+K02649+K04456+K02649+K08527+K02620+K04365+K04366+K07203+K08367+K08367+K04492+K02649+K04371+K04504+K02649+K09438+K04368+K04467+K04467+K04688+K10054+K10054+K00922+K07827+K07209+K02649+K04491+K04491+K02649+K00922+K04456+K10054+K11223+K04364+…
Small cell lung cancer	ko05222	134	c104814.graph_c0;c10632.graph_c0;c114791.graph_c0;c11920.graph_c0;c119984.graph_c0;c12125.graph_c0;c13012.graph_c0;c139548.graph_c0;c14298.graph_c0;c18773.graph_c0;c19542.graph_c0;c19886.graph_c0;c24008.graph_c0;c25445.graph_c0;c26208.graph_c0;c27786.graph_c0;c29160.graph_c0;c30840.graph_c0;c31722.graph_c0;c33273.graph_c0;c37615.graph_c0;c37976.graph_c0;c39127.graph_c0;c39172.graph_c0;c39187.grap…	K00922+K06481+K08738+K06481+K09848+K09848+K02089+K06237+K08528+K06240+K09848+K06240+K06240+K06481+K06240+K06240+K04456+K06476+K06618+K06240+K00922+K13241+K13241+K06240+K02219+K08525+K02219+K09848+K03175+K08738+K06240+K01110+K09389+K04377+K06626+K06243+K03875+K02649+K02649+K01522+K04456+K08525+K08525+K09389+K02161+K08528+K02649+K05719+K06626+K17454+K17454+K04451+K04725+K04456+K06626+K06241+K02649+…
Non-small cell lung cancer	ko05223	72	c104814.graph_c0;c13012.graph_c0;c13224.graph_c0;c14298.graph_c0;c26170.graph_c0;c29057.graph_c0;c29160.graph_c0;c31722.graph_c0;c34303.graph_c0;c37615.graph_c0;c39907.graph_c0;c40243.graph_c0;c41745.graph_c0;c42968.graph_c0;c44901.graph_c0;c44918.graph_c0;c44920.graph_c0;c45878.graph_c0;c46025.graph_c0;c46297.graph_c0;c46297.graph_c1;c46642.graph_c0;c47339.graph_c0;c47620.graph_c0;c48611.graph_c…	K00922+K02089+K06276+K08528+K04361+K08845+K04456+K06618+K04369+K00922+K08525+K04361+K09389+K04361+K02833+K02649+K02649+K01522+K04456+K08525+K08525+K09850+K05083+K09389+K07828+K08528+K02649+K17454+K17454+K04451+K04456+K02649+K04365+K04366+K15420+K02649+K02677+K04371+K02649+K04368+K00922+K07827+K02649+K01116+K06620+K06618+K06618+K08015+K02649+K02091+K00922+K04411+K04411+K04456+K08524+K08524+K04364+…
Central carbon metabolism in cancer	ko05230	91	c100117.graph_c0;c100719.graph_c0;c104814.graph_c0;c11626.graph_c0;c117695.graph_c0;c12995.graph_c0;c13005.graph_c0;c13214.graph_c0;c14158.graph_c0;c17718.graph_c0;c26170.graph_c0;c26452.graph_c0;c29160.graph_c0;c29192.graph_c0;c29989.graph_c0;c30194.graph_c0;c32064.graph_c0;c34070.graph_c0;c34303.graph_c0;c37615.graph_c0;c38398.graph_c0;c40109.graph_c0;c40243.graph_c0;c40543.graph_c0;c40822.grap…	K05099+K00844+K00922+K04362+K00844+K00850+K05094+K01834+K13780+K04362+K04361+K05091+K04456+K00850+K00873+K08268+K05099+K00873+K04369+K00922+K00873+K00844+K04361+K05093+K00161+K01110+K04377+K04361+K01834+K00850+K02833+K02649+K02649+K05093+K04362+K04456+K07299+K05616+K05083+K00036+K07828+K02649+K14634+K04451+K04456+K05094+K05094+K02649+K05093+K04366+K07203+K11416+K02649+K04362+K00850+K04371+K11413+…
Choline metabolism in cancer	ko05231	105	c104814.graph_c0;c109494.graph_c0;c110552.graph_c0;c128303.graph_c0;c12923.graph_c0;c13035.graph_c0;c13224.graph_c0;c15020.graph_c0;c15655.graph_c0;c23270.graph_c0;c24643.graph_c0;c25178.graph_c0;c26170.graph_c0;c29160.graph_c0;c29489.graph_c0;c29637.graph_c0;c29965.graph_c0;c30194.graph_c0;c30937.graph_c0;c31743.graph_c0;c34303.graph_c0;c36944.graph_c0;c37615.graph_c0;c37712.graph_c0;c38376.grap…	K00922+K00901+K16342+K01080+K04448+K07208+K06276+K04359+K00901+K00889+K06515+K07207+K04361+K04456+K04379+K01080+K05450+K08268+K00994+K14156+K04369+K00968+K00922+K00968+K06515+K16342+K04392+K04361+K06128+K06083+K07860+K04361+K02833+K02649+K02649+K04359+K04456+K04688+K00901+K14156+K07205+K05747+K07828+K15377+K02649+K04456+K07207+K02649+K04366+K15377+K00901+K00901+K07203+K14156+K00901+K02649+K02677+…
Asthma	ko05310	15	c12371.graph_c0;c137663.graph_c0;c18034.graph_c0;c39987.graph_c0;c44754.graph_c0;c44829.graph_c0;c46737.graph_c0;c47030.graph_c0;c47387.graph_c0;c50750.graph_c0;c52440.graph_c0;c56450.graph_c0;c63050.graph_c0;c7808.graph_c0;c89720.graph_c0;	K06856+K06752+K03161+K06752+K06752+K06752+K06752+K10785+K03160+K07983+K06752+K06856+K06856+K06752+K06752
Autoimmune thyroid disease	ko05320	30	c105493.graph_c0;c113023.graph_c0;c11508.graph_c0;c12371.graph_c0;c137663.graph_c0;c18034.graph_c0;c21955.graph_c0;c24882.graph_c0;c26487.graph_c0;c33057.graph_c0;c35630.graph_c0;c38204.graph_c0;c39987.graph_c0;c43682.graph_c0;c44754.graph_c0;c44829.graph_c0;c46016.graph_c0;c46737.graph_c0;c47030.graph_c0;c47387.graph_c0;c52440.graph_c0;c55463.graph_c0;c56450.graph_c0;c58190.graph_c0;c63050.graph…	K10809+K10809+K07818+K06856+K06752+K03161+K05413+K07818+K07818+K04390+K07818+K04249+K06752+K04249+K06752+K06752+K06751+K06752+K10785+K03160+K06752+K06751+K06856+K06751+K06856+K04390+K10809+K06752+K01353+K06752
Inflammatory bowel disease (IBD)	ko05321	49	c101369.graph_c0;c103360.graph_c0;c114715.graph_c0;c12923.graph_c0;c137663.graph_c0;c21355.graph_c0;c25806.graph_c0;c27643.graph_c1;c30477.graph_c0;c34545.graph_c0;c34607.graph_c0;c37668.graph_c0;c39987.graph_c0;c41764.graph_c0;c42887.graph_c0;c43611.graph_c0;c44425.graph_c0;c44754.graph_c0;c44829.graph_c0;c45132.graph_c0;c46099.graph_c0;c46737.graph_c0;c47030.graph_c0;c50632.graph_c0;c50632.grap…	K10163+K05064+K04383+K04448+K06752+K05064+K05482+K10165+K09035+K10159+K10165+K04500+K06752+K05070+K11225+K04692+K11222+K06752+K06752+K13377+K10160+K06752+K10785+K13375+K13375+K06752+K04446+K11220+K05132+K13376+K04500+K02580+K05071+K04448+K04735+K04735+K11222+K04446+K10160+K05064+K10163+K05075+K06752+K05075+K10160+K05075+K05064+K10165+K06752
Systemic lupus erythematosus	ko05322	67	c11761.graph_c0;c12371.graph_c0;c128984.graph_c0;c13198.graph_c0;c137663.graph_c0;c138954.graph_c0;c14948.graph_c0;c18034.graph_c0;c18314.graph_c0;c21955.graph_c0;c24391.graph_c0;c30234.graph_c0;c32764.graph_c0;c33099.graph_c0;c35665.graph_c0;c36038.graph_c0;c36814.graph_c0;c37061.graph_c0;c38108.graph_c0;c38417.graph_c0;c39987.graph_c0;c40142.graph_c0;c42438.graph_c0;c42438.graph_c1;c43919.graph…	K05699+K06856+K03990+K05699+K06752+K03990+K03986+K03161+K11251+K05413+K06498+K05699+K01331+K11253+K11252+K11251+K05699+K01331+K05699+K05699+K06752+K05699+K11251+K11251+K11253+K06752+K06752+K03988+K03987+K05699+K06752+K10785+K03160+K11253+K11251+K05699+K11254+K03999+K11251+K11251+K06752+K05699+K11090+K11251+K10651+K06856+K11089+K03989+K11253+K11251+K03995+K05699+K11087+K01330+K06856+K11087+K06463+…
Rheumatoid arthritis	ko05323	76	c114715.graph_c0;c12371.graph_c0;c12855.graph_c0;c12876.graph_c0;c12923.graph_c0;c13187.graph_c0;c137663.graph_c0;c15093.graph_c0;c21955.graph_c0;c25806.graph_c0;c27086.graph_c0;c27860.graph_c0;c28159.graph_c0;c28435.graph_c0;c28638.graph_c0;c29489.graph_c0;c29856.graph_c0;c30156.graph_c0;c34545.graph_c0;c38650.graph_c0;c39063.graph_c0;c39237.graph_c0;c39322.graph_c0;c39489.graph_c0;c39987.graph_…	K04383+K06856+K03662+K03661+K04448+K02152+K06752+K02146+K05413+K05482+K12499+K14624+K02154+K01371+K05433+K04379+K02147+K02154+K10159+K05465+K02152+K14379+K02144+K02149+K06752+K02146+K02151+K02153+K01365+K02155+K06752+K06752+K13377+K10160+K02154+K06752+K05408+K10785+K05448+K01394+K02148+K13375+K13375+K02154+K02148+K02145+K05453+K05453+K06752+K02152+K02153+K05473+K05121+K05121+K13376+K06856+K06464+…
Allograft rejection	ko05330	25	c11508.graph_c0;c12371.graph_c0;c137663.graph_c0;c18034.graph_c0;c21955.graph_c0;c24882.graph_c0;c26487.graph_c0;c33057.graph_c0;c35630.graph_c0;c39987.graph_c0;c44754.graph_c0;c44829.graph_c0;c46016.graph_c0;c46737.graph_c0;c47030.graph_c0;c47387.graph_c0;c52440.graph_c0;c55463.graph_c0;c56450.graph_c0;c58190.graph_c0;c63050.graph_c0;c70543.graph_c0;c7808.graph_c0;c85689.graph_c0;c89720.graph_c0;	K07818+K06856+K06752+K03161+K05413+K07818+K07818+K04390+K07818+K06752+K06752+K06752+K06751+K06752+K10785+K03160+K06752+K06751+K06856+K06751+K06856+K04390+K06752+K01353+K06752
Graft-versus-host disease	ko05332	21	c114715.graph_c0;c11508.graph_c0;c137663.graph_c0;c21955.graph_c0;c24882.graph_c0;c26487.graph_c0;c33057.graph_c0;c35630.graph_c0;c39987.graph_c0;c44754.graph_c0;c44829.graph_c0;c46016.graph_c0;c46737.graph_c0;c47030.graph_c0;c52440.graph_c0;c55463.graph_c0;c58190.graph_c0;c70543.graph_c0;c7808.graph_c0;c85689.graph_c0;c89720.graph_c0;	K04383+K07818+K06752+K05413+K07818+K07818+K04390+K07818+K06752+K06752+K06752+K06751+K06752+K10785+K06752+K06751+K06751+K04390+K06752+K01353+K06752
Primary immunodeficiency	ko05340	35	c100727.graph_c0;c104729.graph_c0;c105467.graph_c0;c107132.graph_c0;c10920.graph_c0;c110200.graph_c0;c12371.graph_c0;c18034.graph_c0;c26585.graph_c0;c40532.graph_c0;c41764.graph_c0;c44998.graph_c0;c47340.graph_c0;c47387.graph_c0;c48626.graph_c0;c50392.graph_c0;c52162.graph_c0;c52912.graph_c0;c54736.graph_c0;c55822.graph_c0;c56450.graph_c0;c56512.graph_c0;c56512.graph_c1;c57497.graph_c0;c57497.gra…	K08060+K08060+K08060+K05072+K07371+K06478+K06856+K03161+K07360+K05654+K05070+K03648+K06478+K03160+K07370+K05653+K08062+K10887+K01488+K08063+K06856+K05151+K05151+K08061+K08061+K07370+K06506+K06856+K06478+K06478+K07371+K08060+K06458+K05856+K08060
Hypertrophic cardiomyopathy (HCM)	ko05410	101	c10632.graph_c0;c112388.graph_c0;c114647.graph_c0;c115776.graph_c0;c11707.graph_c0;c11920.graph_c0;c12952.graph_c0;c132306.graph_c0;c136806.graph_c0;c13800.graph_c0;c141306.graph_c0;c17860.graph_c0;c19223.graph_c0;c19424.graph_c0;c25445.graph_c0;c25546.graph_c0;c28282.graph_c1;c29460.graph_c0;c30840.graph_c0;c32011.graph_c0;c32173.graph_c0;c38209.graph_c0;c38584.graph_c0;c39289.graph_c0;c40008.gr…	K06481+K06591+K06591+K07200+K12567+K06481+K09290+K01283+K06590+K07610+K04962+K12567+K04851+K04863+K06481+K04851+K10375+K07200+K06476+K04863+K06584+K05459+K04870+K04862+K07200+K12566+K06590+K07199+K06588+K12564+K13377+K06484+K04850+K12563+K12641+K12567+K10373+K07200+K05719+K05692+K10374+K06493+K10366+K04864+K13375+K13375+K12749+K12569+K06485+K06487+K04862+K06265+K04869+K04862+K06586+K06482+K07199+…
Arrhythmogenic right ventricular cardiomyopathy (ARVC)	ko05412	96	c10632.graph_c0;c112388.graph_c0;c114647.graph_c0;c11761.graph_c0;c11920.graph_c0;c12880.graph_c0;c13198.graph_c0;c136806.graph_c0;c13800.graph_c0;c141306.graph_c0;c19223.graph_c0;c19424.graph_c0;c25445.graph_c0;c25546.graph_c0;c28398.graph_c0;c28824.graph_c0;c30234.graph_c0;c30840.graph_c0;c32011.graph_c0;c32173.graph_c0;c35233.graph_c0;c36814.graph_c0;c38108.graph_c0;c38417.graph_c0;c38584.grap…	K06481+K06591+K06591+K05699+K06481+K05691+K05699+K06590+K07610+K04962+K04851+K04863+K06481+K04851+K06736+K02105+K05699+K06476+K04863+K06584+K02620+K05699+K05699+K05699+K04870+K04862+K10056+K05699+K12566+K06590+K06588+K07372+K12564+K06484+K04850+K05699+K04490+K12563+K12641+K05699+K05719+K05692+K06493+K02620+K10366+K04864+K04492+K10381+K12569+K06485+K06487+K04862+K05699+K10381+K06265+K04869+K04862+…
Dilated cardiomyopathy	ko05414	117	c10632.graph_c0;c112388.graph_c0;c113227.graph_c0;c114647.graph_c0;c11707.graph_c0;c11920.graph_c0;c12371.graph_c0;c12952.graph_c0;c136806.graph_c0;c13800.graph_c0;c141306.graph_c0;c17860.graph_c0;c19223.graph_c0;c19424.graph_c0;c21910.graph_c0;c25445.graph_c0;c25546.graph_c0;c28282.graph_c1;c29163.graph_c0;c30840.graph_c0;c32011.graph_c0;c32173.graph_c0;c38209.graph_c0;c38567.graph_c0;c38584.gra…	K06481+K06591+K08045+K06591+K12567+K06481+K06856+K09290+K06590+K07610+K04962+K12567+K04851+K04863+K08045+K06481+K04851+K10375+K08044+K06476+K04863+K06584+K05459+K08044+K04870+K04632+K04862+K04345+K12566+K06590+K06588+K04345+K04345+K12564+K13377+K06484+K04850+K12563+K12641+K12567+K10373+K05719+K08044+K05692+K10374+K06493+K08049+K10366+K04864+K13375+K13375+K12749+K12569+K06485+K06487+K04862+K08046+…
Viral myocarditis	ko05416	55	c114791.graph_c0;c11508.graph_c0;c12079.graph_c0;c12371.graph_c0;c137567.graph_c0;c137663.graph_c0;c18034.graph_c0;c19487.graph_c0;c21955.graph_c0;c24882.graph_c0;c26487.graph_c0;c28136.graph_c0;c30101.graph_c0;c32660.graph_c0;c32804.graph_c0;c35630.graph_c0;c39987.graph_c0;c40214.graph_c0;c41104.graph_c0;c41401.graph_c1;c41877.graph_c0;c44754.graph_c0;c44829.graph_c0;c45050.graph_c0;c45349.graph…	K08738+K07818+K04726+K06856+K17751+K06752+K03161+K17751+K05413+K07818+K07818+K05703+K03260+K05703+K03260+K07818+K06752+K04392+K08738+K12566+K07860+K06752+K06752+K12564+K03260+K06751+K12563+K06752+K10785+K03260+K03160+K02187+K05692+K10366+K06278+K03260+K06752+K03260+K06265+K06619+K06751+K06856+K06464+K06490+K08887+K08887+K04398+K04503+K04399+K06751+K06856+K04503+K12566+K06752+K06752
		26124
